# Supplementary material for: catena-Poly[[diaqua­nickel(II)]-μ-7-oxabicyclo­[2.2.1]heptane-2,3-di­carboxyl­ato]
Source: Acta Crystallogr Sect E Struct Rep Online. 2009 Jun 17;65(Pt 7):m787. doi: 10.1107/S1600536809021771 (PMC2969288; doi:10.1107/S1600536809021771)
Supplement: Supplementary file 1 [file e-65-0m787-sup1.cif]

##############################################################################
###                                                                        ###
###        Electronic paper (Acta Crystallographica Section E)             ###
###                                                                        ###
##############################################################################
#                                                                            #
# This CIF contains the data in a paper accepted for publication in Acta     #
# Crystallographica Section E. It conforms to the requirements of Notes      #
# for Authors for Section E, and has been peer reviewed under the auspices   #
# of the IUCr Commission on Journals.                                        #
#                                                                            #
# Full details of the Crystallographic Information File format               #
# are given in the paper "The Crystallographic Information File (CIF):       #
# a New Standard Archive File for Crystallography" by S. R. Hall, F. H.      #
# Allen and I. D. Brown [Acta Cryst. (1991), A47, 655-685].                  #
#                                                                            #
# The current version of the core CIF dictionary is obtainable from          #
# ftp://ftp.iucr.org/pub/cif_core.dic. The current version number is 2.4.    #
#                                                                            #
# Software is freely available for graphical display of the structure(s) in  #
# this CIF.  For information consult the CIF home page http://www.iucr.org/  #
# cif/home.html                                                              #
#                                                                            #
# This file may be used for bona fide research purposes within the           #
# scientific community so long as proper attribution is given to the journal # 
# article from which it was obtained.                                        #
#                                                                            #
##############################################################################
                                             
data_I
_audit_creation_method     SHELXL-97
_chemical_name_systematic
;
<i>catena</i>-Poly[[diaquanickel(II)]-\m-7-oxabicyclo[2.2.1]heptane-2,3-
dicarboxylato]
;
_chemical_name_common     ?
_chemical_formula_moiety     'C8 H12 Ni O7'
_chemical_formula_sum     'C8 H12 Ni O7'
_chemical_formula_iupac     '[Ni (C8 H8 O5) (H2 O)2]'
_chemical_formula_weight     278.89
_chemical_melting_point     ?
_symmetry_cell_setting     monoclinic
_symmetry_space_group_name_H-M     'P 21/c'
_symmetry_space_group_name_Hall     '-P 2ybc'
loop_
    _symmetry_equiv_pos_as_xyz
    'x, y, z'
    '-x, y+1/2, -z+1/2'
    '-x, -y, -z'
    'x, -y-1/2, z-1/2'
_cell_length_a     10.9145(2)
_cell_length_b     8.6281(2)
_cell_length_c     10.8581(2)
_cell_angle_alpha     90.00
_cell_angle_beta     107.3510(10)
_cell_angle_gamma     90.00
_cell_volume     975.99(3)
_cell_formula_units_Z     4
_cell_measurement_reflns_used     4375
_cell_measurement_theta_min     1.95
_cell_measurement_theta_max     27.46
_cell_measurement_temperature     296(2)
_exptl_crystal_description     block
_exptl_crystal_colour     green
_exptl_crystal_size_max     0.271
_exptl_crystal_size_mid     0.204
_exptl_crystal_size_min     0.101
_exptl_crystal_density_diffrn     1.898
_exptl_crystal_density_meas     ?
_exptl_crystal_density_method     'not measured'
_exptl_crystal_F_000     576
_exptl_absorpt_coefficient_mu     2.007
_exptl_absorpt_correction_type     multi-scan
_exptl_absorpt_process_details     '(SADABS; Sheldrick, 1996)'
_exptl_absorpt_correction_T_min     0.618
_exptl_absorpt_correction_T_max     0.817
_exptl_special_details
;
;
_diffrn_ambient_temperature     296(2)
_diffrn_radiation_type     MoK\a
_diffrn_radiation_wavelength     0.71073
_diffrn_radiation_source     'fine-focus sealed tube'
_diffrn_radiation_monochromator     graphite
_diffrn_measurement_device_type     'Bruker APEXII area-detector'
_diffrn_measurement_method     \w
_diffrn_detector_area_resol_mean     ?
_diffrn_reflns_number     7972
_diffrn_reflns_av_R_equivalents     0.0189
_diffrn_reflns_av_sigmaI/netI     0.0190
_diffrn_reflns_theta_min     1.95
_diffrn_reflns_theta_max     27.46
_diffrn_reflns_theta_full     27.46
_diffrn_measured_fraction_theta_max     0.992
_diffrn_measured_fraction_theta_full     0.992
_diffrn_reflns_limit_h_min     -13
_diffrn_reflns_limit_h_max     14
_diffrn_reflns_limit_k_min     -11
_diffrn_reflns_limit_k_max     6
_diffrn_reflns_limit_l_min     -12
_diffrn_reflns_limit_l_max     14
_diffrn_standards_number     ?
_diffrn_standards_interval_count     ?
_diffrn_standards_interval_time     ?
_diffrn_standards_decay_%     0
_refine_special_details
;
Refinement of <i>F</i>^2^ against ALL reflections. The weighted <i>R</i>-factor
<i>wR</i> and goodness of fit <i>S</i> are based on <i>F</i>^2^, conventional
<i>R</i>-factors <i>R</i> are based on <i>F</i>, with <i>F</i> set to zero for
negative <i>F</i>^2^. The threshold expression of <i>F</i>^2^ >
\s(<i>F</i>^2^) is used only for calculating <i>R</i>-factors(gt) <i>etc</i>.
and is not relevant to the choice of reflections for refinement.
<i>R</i>-factors based on <i>F</i>^2^ are statistically about twice as large
as those based on <i>F</i>, and <i>R</i>- factors based on ALL data will be
even larger.
;
_reflns_number_total     2213
_reflns_number_gt     1961
_reflns_threshold_expression     I>2\s(I)
_refine_ls_structure_factor_coef     Fsqd
_refine_ls_matrix_type     full
_refine_ls_R_factor_all     0.0267
_refine_ls_R_factor_gt     0.0222
_refine_ls_wR_factor_gt     0.0568
_refine_ls_wR_factor_ref     0.0593
_refine_ls_goodness_of_fit_ref     1.023
_refine_ls_restrained_S_all     1.025
_refine_ls_number_reflns     2213
_refine_ls_number_parameters     157
_refine_ls_number_restraints     6
_refine_ls_hydrogen_treatment     mixed
_refine_ls_weighting_scheme     calc
_refine_ls_weighting_details
          'calc w=1/[\s^2^(Fo^2^)+(0.032P)^2^+0.4246P] where P=(Fo^2^+2Fc^2^)/3'
_atom_sites_solution_hydrogens     geom
_atom_sites_solution_primary     direct
_atom_sites_solution_secondary     difmap
_refine_ls_shift/su_max     0.001
_refine_ls_shift/su_mean     0.000
_refine_diff_density_max     0.298
_refine_diff_density_min     -0.304
_refine_ls_extinction_method     none
_refine_ls_extinction_coef     ?
loop_
    _atom_type_symbol
    _atom_type_description
    _atom_type_scat_dispersion_real
    _atom_type_scat_dispersion_imag
    _atom_type_scat_source
    'C' 'C' 0.0033 0.0016
                         'International Tables Vol C Tables 4.2.6.8 and 6.1.1.4'
    'H' 'H' 0.0000 0.0000
                         'International Tables Vol C Tables 4.2.6.8 and 6.1.1.4'
    'O' 'O' 0.0106 0.0060
                         'International Tables Vol C Tables 4.2.6.8 and 6.1.1.4'
    'Ni' 'Ni' 0.3393 1.1124
                         'International Tables Vol C Tables 4.2.6.8 and 6.1.1.4'
_computing_data_collection     'APEX2 (Bruker, 2006)'
_computing_cell_refinement     'SAINT (Bruker, 2006)'
_computing_data_reduction     'SAINT (Bruker, 2006)'
_computing_structure_solution     'SHELXS97 (Sheldrick, 2008)'
_computing_structure_refinement     'SHELXL97 (Sheldrick, 2008)'
_computing_molecular_graphics     'SHELXTL (Sheldrick, 2008)'
_computing_publication_material     'SHELXL97 (Sheldrick, 2008)'
loop_
    _atom_site_type_symbol
    _atom_site_label
    _atom_site_fract_x
    _atom_site_fract_y
    _atom_site_fract_z
    _atom_site_U_iso_or_equiv
    _atom_site_adp_type
    _atom_site_calc_flag
    _atom_site_refinement_flags
    _atom_site_occupancy
    _atom_site_disorder_assembly
    _atom_site_disorder_group
    C C1 0.73787(15) -0.1019(2) 0.71021(15) 0.0214(3) Uani d . 1 . .
    H H1A 0.7710 -0.2053 0.7005 0.026 Uiso calc R 1 . .
    C C2 0.75289(16) 0.0067(2) 0.60404(16) 0.0234(3) Uani d . 1 . .
    H H2A 0.6816 0.0008 0.5240 0.028 Uiso calc R 1 . .
    C C3 0.88388(17) -0.0131(2) 0.58426(19) 0.0329(4) Uani d . 1 . .
    H H3A 0.8888 0.0402 0.5072 0.039 Uiso calc R 1 . .
    H H3B 0.9048 -0.1216 0.5789 0.039 Uiso calc R 1 . .
    C C4 0.97214(18) 0.0632(3) 0.7078(2) 0.0375(5) Uani d . 1 . .
    H H4A 1.0324 -0.0110 0.7599 0.045 Uiso calc R 1 . .
    H H4B 1.0192 0.1498 0.6872 0.045 Uiso calc R 1 . .
    C C5 0.87589(15) 0.1175(2) 0.77610(17) 0.0265(4) Uani d . 1 . .
    H H5A 0.9073 0.2034 0.8363 0.032 Uiso calc R 1 . .
    C C6 0.82547(16) -0.0207(2) 0.83620(16) 0.0234(3) Uani d . 1 . .
    H H6A 0.8966 -0.0891 0.8805 0.028 Uiso calc R 1 . .
    C C7 0.59962(14) -0.1119(2) 0.71114(15) 0.0202(3) Uani d . 1 . .
    C C8 0.75095(16) 0.0292(2) 0.92900(15) 0.0242(4) Uani d . 1 . .
    O O1W 0.69190(12) 0.44064(15) 0.74994(13) 0.0289(3) Uani d D 1 . .
    H H1WA 0.711(2) 0.473(3) 0.6846(18) 0.043 Uiso d D 1 . .
    H H1WB 0.643(2) 0.505(2) 0.765(2) 0.043 Uiso d D 1 . .
    O O1 0.56501(12) -0.23749(14) 0.74852(12) 0.0244(3) Uani d . 1 . .
    O O2W 0.51314(14) 0.29376(19) 0.53124(13) 0.0383(3) Uani d D 1 . .
    H H2WA 0.557(2) 0.322(3) 0.486(2) 0.057 Uiso d D 1 . .
    H H2WB 0.4472(17) 0.342(3) 0.512(2) 0.057 Uiso d D 1 . .
    O O2 0.75780(15) -0.05131(17) 1.02529(12) 0.0389(3) Uani d . 1 . .
    O O3 0.52811(11) 0.00446(14) 0.67765(13) 0.0272(3) Uani d . 1 . .
    O O4 0.68270(12) 0.15134(16) 0.89954(11) 0.0302(3) Uani d . 1 . .
    O O5 0.76514(11) 0.15762(14) 0.66735(11) 0.0236(3) Uani d . 1 . .
    Ni Ni1 0.601796(19) 0.22532(2) 0.714683(19) 0.01937(8) Uani d . 1 . .
loop_
    _atom_site_aniso_label
    _atom_site_aniso_U_11
    _atom_site_aniso_U_22
    _atom_site_aniso_U_33
    _atom_site_aniso_U_12
    _atom_site_aniso_U_13
    _atom_site_aniso_U_23
    C1 0.0213(8) 0.0212(8) 0.0245(8) 0.0010(6) 0.0109(6) -0.0017(6)
    C2 0.0216(8) 0.0296(9) 0.0221(8) -0.0007(7) 0.0111(6) -0.0032(7)
    C3 0.0287(9) 0.0413(11) 0.0364(10) 0.0019(8) 0.0217(8) -0.0008(8)
    C4 0.0218(9) 0.0503(13) 0.0452(11) -0.0038(8) 0.0172(8) 0.0003(10)
    C5 0.0196(8) 0.0318(10) 0.0285(9) -0.0051(7) 0.0080(7) -0.0037(7)
    C6 0.0194(7) 0.0285(9) 0.0225(8) 0.0031(7) 0.0066(6) 0.0014(7)
    C7 0.0218(8) 0.0217(8) 0.0194(8) -0.0035(6) 0.0098(6) -0.0058(6)
    C8 0.0240(8) 0.0299(9) 0.0181(8) -0.0004(7) 0.0053(6) -0.0013(7)
    O1W 0.0290(7) 0.0249(7) 0.0357(7) 0.0008(5) 0.0145(6) -0.0014(5)
    O1 0.0236(6) 0.0228(6) 0.0306(6) -0.0026(5) 0.0138(5) 0.0003(5)
    O2W 0.0377(8) 0.0566(10) 0.0238(7) 0.0112(7) 0.0144(6) 0.0103(6)
    O2 0.0555(9) 0.0399(8) 0.0258(7) 0.0123(7) 0.0187(6) 0.0097(6)
    O3 0.0220(6) 0.0209(6) 0.0421(7) -0.0007(5) 0.0145(5) -0.0011(5)
    O4 0.0364(7) 0.0357(8) 0.0218(6) 0.0119(6) 0.0137(5) 0.0046(5)
    O5 0.0234(6) 0.0249(6) 0.0254(6) 0.0001(5) 0.0118(5) 0.0019(5)
    Ni1 0.02056(12) 0.02009(13) 0.01992(12) 0.00083(8) 0.00979(9) 0.00170(8)
_geom_special_details
;
All e.s.d.'s (except the e.s.d. in the dihedral angle between two l.s. planes)
are estimated using the full covariance matrix. The cell e.s.d.'s are taken
into account individually in the estimation of e.s.d.'s in distances, angles
and torsion angles; correlations between e.s.d.'s in cell parameters are only
used when they are defined by crystal symmetry. An approximate (isotropic)
treatment of cell e.s.d.'s is used for estimating e.s.d.'s involving l.s.
planes.
;
loop_
    _geom_bond_atom_site_label_1
    _geom_bond_atom_site_label_2
    _geom_bond_site_symmetry_2
    _geom_bond_distance
    _geom_bond_publ_flag
    C1 C7 . 1.514(2) ?
    C1 C2 . 1.532(2) ?
    C1 C6 . 1.580(2) ?
    C1 H1A . 0.9800 ?
    C2 O5 . 1.460(2) ?
    C2 C3 . 1.517(2) ?
    C2 H2A . 0.9800 ?
    C3 C4 . 1.546(3) ?
    C3 H3A . 0.9700 ?
    C3 H3B . 0.9700 ?
    C4 C5 . 1.529(2) ?
    C4 H4A . 0.9700 ?
    C4 H4B . 0.9700 ?
    C5 O5 . 1.457(2) ?
    C5 C6 . 1.538(2) ?
    C5 H5A . 0.9800 ?
    C6 C8 . 1.533(2) ?
    C6 H6A . 0.9800 ?
    C7 O1 . 1.254(2) ?
    C7 O3 . 1.257(2) ?
    C8 O2 . 1.239(2) ?
    C8 O4 . 1.275(2) ?
    O1W Ni1 . 2.0834(13) ?
    O1W H1WA . 0.841(15) ?
    O1W H1WB . 0.822(15) ?
    O1 Ni1 2_646 2.0027(12) ?
    O2W Ni1 . 2.0255(13) ?
    O2W H2WA . 0.824(16) ?
    O2W H2WB . 0.802(16) ?
    O3 Ni1 . 2.0608(12) ?
    O4 Ni1 . 2.0393(12) ?
    O5 Ni1 . 2.0809(11) ?
    Ni1 O1 2_656 2.0027(12) ?
loop_
    _geom_angle_atom_site_label_1
    _geom_angle_atom_site_label_2
    _geom_angle_atom_site_label_3
    _geom_angle_site_symmetry_1
    _geom_angle_site_symmetry_3
    _geom_angle
    _geom_angle_publ_flag
    C7 C1 C2 . . 111.72(13) ?
    C7 C1 C6 . . 111.48(13) ?
    C2 C1 C6 . . 101.96(13) ?
    C7 C1 H1A . . 110.5 ?
    C2 C1 H1A . . 110.5 ?
    C6 C1 H1A . . 110.5 ?
    O5 C2 C3 . . 102.07(14) ?
    O5 C2 C1 . . 101.93(12) ?
    C3 C2 C1 . . 110.77(14) ?
    O5 C2 H2A . . 113.6 ?
    C3 C2 H2A . . 113.6 ?
    C1 C2 H2A . . 113.6 ?
    C2 C3 C4 . . 101.47(14) ?
    C2 C3 H3A . . 111.5 ?
    C4 C3 H3A . . 111.5 ?
    C2 C3 H3B . . 111.5 ?
    C4 C3 H3B . . 111.5 ?
    H3A C3 H3B . . 109.3 ?
    C5 C4 C3 . . 102.17(14) ?
    C5 C4 H4A . . 111.3 ?
    C3 C4 H4A . . 111.3 ?
    C5 C4 H4B . . 111.3 ?
    C3 C4 H4B . . 111.3 ?
    H4A C4 H4B . . 109.2 ?
    O5 C5 C4 . . 101.75(14) ?
    O5 C5 C6 . . 102.27(13) ?
    C4 C5 C6 . . 110.67(16) ?
    O5 C5 H5A . . 113.7 ?
    C4 C5 H5A . . 113.7 ?
    C6 C5 H5A . . 113.7 ?
    C8 C6 C5 . . 112.87(15) ?
    C8 C6 C1 . . 113.00(13) ?
    C5 C6 C1 . . 100.21(13) ?
    C8 C6 H6A . . 110.1 ?
    C5 C6 H6A . . 110.1 ?
    C1 C6 H6A . . 110.1 ?
    O1 C7 O3 . . 124.24(14) ?
    O1 C7 C1 . . 116.61(15) ?
    O3 C7 C1 . . 119.13(15) ?
    O2 C8 O4 . . 123.98(16) ?
    O2 C8 C6 . . 119.16(16) ?
    O4 C8 C6 . . 116.85(14) ?
    Ni1 O1W H1WA . . 110.9(17) ?
    Ni1 O1W H1WB . . 109.8(17) ?
    H1WA O1W H1WB . . 106.5(19) ?
    C7 O1 Ni1 . 2_646 125.62(11) ?
    Ni1 O2W H2WA . . 119.0(17) ?
    Ni1 O2W H2WB . . 122.3(17) ?
    H2WA O2W H2WB . . 109(2) ?
    C7 O3 Ni1 . . 120.63(11) ?
    C8 O4 Ni1 . . 123.69(11) ?
    C5 O5 C2 . . 96.15(13) ?
    C5 O5 Ni1 . . 115.54(9) ?
    C2 O5 Ni1 . . 113.69(9) ?
    O1 Ni1 O2W 2_656 . 87.33(6) ?
    O1 Ni1 O4 2_656 . 90.36(5) ?
    O2W Ni1 O4 . . 177.14(6) ?
    O1 Ni1 O3 2_656 . 82.07(5) ?
    O2W Ni1 O3 . . 91.92(6) ?
    O4 Ni1 O3 . . 86.09(5) ?
    O1 Ni1 O5 2_656 . 172.30(5) ?
    O2W Ni1 O5 . . 91.84(5) ?
    O4 Ni1 O5 . . 90.22(5) ?
    O3 Ni1 O5 . . 90.31(5) ?
    O1 Ni1 O1W 2_656 . 103.17(5) ?
    O2W Ni1 O1W . . 88.95(6) ?
    O4 Ni1 O1W . . 93.22(5) ?
    O3 Ni1 O1W . . 174.73(5) ?
    O5 Ni1 O1W . . 84.46(5) ?
loop_
    _geom_torsion_atom_site_label_1
    _geom_torsion_atom_site_label_2
    _geom_torsion_atom_site_label_3
    _geom_torsion_atom_site_label_4
    _geom_torsion_site_symmetry_1
    _geom_torsion_site_symmetry_2
    _geom_torsion_site_symmetry_3
    _geom_torsion_site_symmetry_4
    _geom_torsion
    _geom_torsion_publ_flag
    C7 C1 C2 O5 . . . . 85.11(15) ?
    C6 C1 C2 O5 . . . . -34.06(14) ?
    C7 C1 C2 C3 . . . . -166.92(14) ?
    C6 C1 C2 C3 . . . . 73.92(16) ?
    O5 C2 C3 C4 . . . . 35.96(17) ?
    C1 C2 C3 C4 . . . . -71.93(18) ?
    C2 C3 C4 C5 . . . . -1.3(2) ?
    C3 C4 C5 O5 . . . . -33.65(19) ?
    C3 C4 C5 C6 . . . . 74.44(18) ?
    O5 C5 C6 C8 . . . . -84.19(16) ?
    C4 C5 C6 C8 . . . . 168.06(15) ?
    O5 C5 C6 C1 . . . . 36.27(15) ?
    C4 C5 C6 C1 . . . . -71.48(16) ?
    C7 C1 C6 C8 . . . . -0.2(2) ?
    C2 C1 C6 C8 . . . . 119.17(15) ?
    C7 C1 C6 C5 . . . . -120.54(14) ?
    C2 C1 C6 C5 . . . . -1.20(15) ?
    C2 C1 C7 O1 . . . . 149.60(15) ?
    C6 C1 C7 O1 . . . . -97.04(17) ?
    C2 C1 C7 O3 . . . . -31.8(2) ?
    C6 C1 C7 O3 . . . . 81.59(18) ?
    C5 C6 C8 O2 . . . . -145.66(17) ?
    C1 C6 C8 O2 . . . . 101.50(19) ?
    C5 C6 C8 O4 . . . . 35.8(2) ?
    C1 C6 C8 O4 . . . . -77.0(2) ?
    O3 C7 O1 Ni1 . . . 2_646 -8.3(2) ?
    C1 C7 O1 Ni1 . . . 2_646 170.29(10) ?
    O1 C7 O3 Ni1 . . . . 145.58(13) ?
    C1 C7 O3 Ni1 . . . . -32.95(18) ?
    O2 C8 O4 Ni1 . . . . -149.69(15) ?
    C6 C8 O4 Ni1 . . . . 28.8(2) ?
    C4 C5 O5 C2 . . . . 56.04(15) ?
    C6 C5 O5 C2 . . . . -58.43(14) ?
    C4 C5 O5 Ni1 . . . . 176.00(11) ?
    C6 C5 O5 Ni1 . . . . 61.53(14) ?
    C3 C2 O5 C5 . . . . -57.44(14) ?
    C1 C2 O5 C5 . . . . 57.12(13) ?
    C3 C2 O5 Ni1 . . . . -178.84(10) ?
    C1 C2 O5 Ni1 . . . . -64.27(13) ?
    C8 O4 Ni1 O1 . . . 2_656 133.87(14) ?
    C8 O4 Ni1 O2W . . . . 97.8(11) ?
    C8 O4 Ni1 O3 . . . . 51.85(14) ?
    C8 O4 Ni1 O5 . . . . -38.45(14) ?
    C8 O4 Ni1 O1W . . . . -122.91(14) ?
    C7 O3 Ni1 O1 . . . 2_656 -141.13(13) ?
    C7 O3 Ni1 O2W . . . . 131.83(12) ?
    C7 O3 Ni1 O4 . . . . -50.22(12) ?
    C7 O3 Ni1 O5 . . . . 39.98(12) ?
    C7 O3 Ni1 O1W . . . . 32.4(6) ?
    C5 O5 Ni1 O1 . . . 2_656 -105.7(4) ?
    C2 O5 Ni1 O1 . . . 2_656 4.1(4) ?
    C5 O5 Ni1 O2W . . . . 170.59(12) ?
    C2 O5 Ni1 O2W . . . . -79.56(11) ?
    C5 O5 Ni1 O4 . . . . -11.38(12) ?
    C2 O5 Ni1 O4 . . . . 98.46(11) ?
    C5 O5 Ni1 O3 . . . . -97.47(11) ?
    C2 O5 Ni1 O3 . . . . 12.37(10) ?
    C5 O5 Ni1 O1W . . . . 81.83(12) ?
    C2 O5 Ni1 O1W . . . . -168.33(11) ?
loop_
    _geom_hbond_atom_site_label_D
    _geom_hbond_atom_site_label_H
    _geom_hbond_atom_site_label_A
    _geom_hbond_site_symmetry_A
    _geom_hbond_distance_DH
    _geom_hbond_distance_HA
    _geom_hbond_distance_DA
    _geom_hbond_angle_DHA
    O1W H1WA O2 4_565 0.841(15) 2.062(15) 2.9027(19) 180(3)
    O1W H1WB O3 2_656 0.822(15) 2.135(18) 2.7953(17) 137(2)
    O1W H1WB O1 1_565 0.822(15) 2.366(19) 3.1013(17) 149(2)
    O2W H2WA O4 4_565 0.824(16) 1.888(16) 2.6967(19) 167(3)
    O2W H2WB O2 2_656 0.802(16) 2.341(16) 3.135(2) 170(2)
data_global
_journal_date_recd_electronic     2009-05-25
_journal_date_accepted     2009-06-09
_journal_name_full     'Acta Crystallographica, Section E'
_journal_year     2009
_journal_volume     65
_journal_issue      7
_journal_page_first     m787
_journal_page_last     m787
_journal_paper_category     QM
_journal_coeditor_code     AT2793
_publ_contact_author_name     'Qiu-Yue Lin'
_publ_contact_author_address
;
  Zhejiang Key Laboratory for Reactive Chemistry on Solid Surfaces,
  Institute of Physical Chemistry,
  Zhejiang Normal University,
  Jinhua, Zhejiang 321004,
  People's Republic of China
;
_publ_contact_author_email     'sky51@zjnu.cn'
_publ_contact_author_fax     '86-579-82282269'
_publ_contact_author_phone     '86-579-82283353'
_publ_section_title
;\
<i>catena</i>-Poly[[diaquanickel(II)]-\m-7-oxabicyclo[2.2.1]heptane-2,3-\
dicarboxylato]
;
loop_
    _publ_author_name
    _publ_author_address
    'Yun-Yun Wang'
;
  Zhejiang Key Laboratory for Reactive Chemistry on Solid Surfaces,
  Institute of Physical Chemistry,
  Zhejiang Normal University,
  Jinhua, Zhejiang 321004,
  People's Republic of China
and
  College of Chemistry and Life Science,
  Zhejiang Normal University,
  Jinhua 321004, Zhejiang,
  People's Republic of China
;
    'Rui-Ding Hu'
;
  Zhejiang Key Laboratory for Reactive Chemistry on Solid Surfaces,
  Institute of Physical Chemistry,
  Zhejiang Normal University,
  Jinhua, Zhejiang 321004,
  People's Republic of China
and
  College of Chemistry and Life Science,
  Zhejiang Normal University,
  Jinhua 321004, Zhejiang,
  People's Republic of China
;
    'Wen-Zhong Zhu'
;
  Zhejiang Key Laboratory for Reactive Chemistry on Solid Surfaces,
  Institute of Physical Chemistry,
  Zhejiang Normal University,
  Jinhua, Zhejiang 321004,
  People's Republic of China
and
  College of Chemistry and Life Science,
  Zhejiang Normal University,
  Jinhua 321004, Zhejiang,
  People's Republic of China
;
    'Qiu-Yue Lin'
;
  Zhejiang Key Laboratory for Reactive Chemistry on Solid Surfaces,
  Institute of Physical Chemistry,
  Zhejiang Normal University,
  Jinhua, Zhejiang 321004,
  People's Republic of China
and
  College of Chemistry and Life Science,
  Zhejiang Normal University,
  Jinhua 321004, Zhejiang,
  People's Republic of China
;
