# Supplementary material for: catena-Poly[[diaqua­nickel(II)]-μ-7-oxabicyclo­[2.2.1]heptane-2,3-di­carboxyl­ato]
Source: Acta Crystallogr Sect E Struct Rep Online. 2009 Jun 17;65(Pt 7):m787. doi: 10.1107/S1600536809021771 (PMC2969288; doi:10.1107/S1600536809021771)
Supplement: Supplementary file 2 [file e-65-0m787-Isup2.hkl]

# 
# h,k,l, Fc-squared, Fo-squared, sigma(Fo-squared) and status flag 
# 
data_I
_shelx_title ' 1 in P2(1)/c' 
_shelx_refln_list_code          4 
_shelx_F_calc_maximum      174.24 
_exptl_crystal_F_000       576.00 
_reflns_d_resolution_high  0.7706 
 
loop_ 
 _symmetry_equiv_pos_as_xyz 
 'x, y, z' 
 '-x, y+1/2, -z+1/2' 
 '-x, -y, -z' 
 'x, -y-1/2, z-1/2' 
 
_cell_length_a    10.9145 
_cell_length_b     8.6281 
_cell_length_c    10.8581 
_cell_angle_alpha  90.000 
_cell_angle_beta  107.351 
_cell_angle_gamma  90.000 
 
_shelx_F_squared_multiplier     1.000 
 
loop_ 
 _refln_index_h 
 _refln_index_k 
 _refln_index_l 
 _refln_F_squared_calc 
 _refln_F_squared_meas 
 _refln_F_squared_sigma 
 _refln_observed_status 
   1   0   0    20546.03    19047.84    260.08 o 
   2   0   0      917.65      994.11     16.61 o 
   3   0   0        4.77       -1.99      1.99 o 
   4   0   0       88.49      129.69      5.72 o 
   5   0   0     1551.99     1494.34     17.68 o 
   6   0   0     5577.92     5544.34     61.37 o 
   7   0   0      735.35      708.20     14.66 o 
   8   0   0     1749.90     1738.54     29.02 o 
   9   0   0      572.50      546.25     14.35 o 
  10   0   0      954.37      983.54     21.33 o 
  11   0   0     1473.63     1470.85     33.76 o 
  12   0   0      187.29      181.31     10.17 o 
  13   0   0      112.71       81.34     11.53 o 
   1   1   0     8138.23     8202.31     92.29 o 
   2   1   0     5693.92     5810.49     54.41 o 
   3   1   0     2975.91     2989.66     22.87 o 
   4   1   0       34.39       29.22      1.51 o 
   5   1   0      349.35      371.57      4.58 o 
   6   1   0     1285.58     1225.86     11.69 o 
   7   1   0     1776.65     1699.04     15.54 o 
   8   1   0      963.74      887.54     12.82 o 
   9   1   0      161.02      150.76      5.40 o 
  10   1   0        6.16        6.67      2.78 o 
  11   1   0     1036.48     1090.92     19.10 o 
  12   1   0     1492.55     1524.39     21.30 o 
  13   1   0      576.86      579.43     12.59 o 
   0   2   0       75.87       68.80      1.74 o 
   1   2   0    15757.87    15456.95    118.54 o 
   2   2   0     8316.22     8284.60     70.38 o 
   3   2   0      451.99      528.38      7.94 o 
   4   2   0     7175.66     7296.41     57.69 o 
   5   2   0     6428.18     6311.77     37.52 o 
   6   2   0     2022.22     1969.99     13.75 o 
   7   2   0       99.17      112.32      3.26 o 
   8   2   0        2.27        2.41      1.83 o 
   9   2   0     1005.00      993.90     14.02 o 
  10   2   0     1601.86     1644.51     33.92 o 
  11   2   0      613.35      662.77     13.13 o 
  12   2   0        8.86        8.70      3.65 o 
  13   2   0       56.27       67.18     13.61 o 
   1   3   0     1381.08     1373.79     12.07 o 
   2   3   0     3424.75     3258.32     24.48 o 
   3   3   0     2448.77     2194.92     17.92 o 
   4   3   0     2663.22     2619.38     20.04 o 
   5   3   0        8.61       10.30      2.41 o 
   6   3   0     2393.96     2360.09     18.47 o 
   7   3   0     4597.62     4704.93     41.52 o 
   8   3   0     1436.75     1463.78     20.55 o 
   9   3   0      194.10      205.00      7.84 o 
  10   3   0      566.08      532.01     21.48 o 
  11   3   0      284.24      246.47     19.69 o 
  12   3   0      610.80      621.25     18.91 o 
  13   3   0      544.78      587.13     19.61 o 
   0   4   0     9542.34     9808.91    109.29 o 
   1   4   0     5568.81     5641.86     38.00 o 
   2   4   0     2041.73     2076.47     16.57 o 
   3   4   0      466.12      567.87      6.88 o 
   4   4   0      445.91      404.41      5.42 o 
   5   4   0     2085.03     2165.91     20.35 o 
   6   4   0      908.93      917.05     13.17 o 
   7   4   0       46.51       47.57      3.41 o 
   8   4   0      111.78      108.29      4.89 o 
   9   4   0      591.87      651.76     18.06 o 
  10   4   0      321.18      343.09     10.84 o 
  11   4   0       41.80       39.16      5.59 o 
  12   4   0       50.28       47.20      7.62 o 
   1   5   0        5.86        3.66      0.77 o 
   2   5   0     2434.23     2432.23     17.64 o 
   3   5   0     2140.86     2231.65     18.53 o 
   4   5   0        2.20        1.79      2.04 o 
   5   5   0       49.32       70.90      4.57 o 
   6   5   0      677.27      704.80     16.51 o 
   7   5   0      579.49      595.87     16.25 o 
   8   5   0     1258.69     1297.06     19.76 o 
   9   5   0      107.25      118.66      7.68 o 
  10   5   0      119.77      109.13      8.17 o 
  11   5   0      456.30      467.11     26.96 o 
  12   5   0      253.25      256.48     13.17 o 
   1   6   0      791.37      773.84     13.73 o 
   2   6   0      500.60      528.62     14.94 o 
   3   6   0      792.10      836.05     13.17 o 
   4   6   0     1383.01     1422.04     20.68 o 
   5   6   0     1197.37     1162.49     18.92 o 
   6   6   0      682.47      624.55     15.96 o 
   7   6   0      367.23      352.47     15.07 o 
   8   6   0        0.49        2.25      4.73 o 
   9   6   0      400.15      397.53     13.07 o 
  10   6   0      375.46      389.53     15.49 o 
  11   6   0       73.35       85.69     18.97 o 
   1   7   0       21.26       17.75      3.76 o 
   2   7   0       21.16       21.57      4.49 o 
   3   7   0      549.53      560.66     10.85 o 
   4   7   0      112.26      112.15      6.03 o 
   5   7   0      593.25      570.89     14.37 o 
   6   7   0      228.95      226.27     11.44 o 
   7   7   0      125.75      127.92     15.85 o 
   8   7   0       61.08       61.10      7.65 o 
   9   7   0       41.22       34.87      4.90 o 
  10   7   0        5.93        4.23      5.80 o 
   0   8   0      884.58      919.40     20.81 o 
   1   8   0      354.78      372.81     12.97 o 
   2   8   0      125.81      123.46      8.76 o 
   3   8   0      114.17      120.84      9.58 o 
   4   8   0      348.64      346.49     16.04 o 
   5   8   0      164.41      171.97     11.94 o 
   6   8   0      214.99      189.14      9.24 o 
   7   8   0       31.97       27.23      6.05 o 
   8   8   0       84.33       85.00     16.20 o 
   9   8   0       17.76       20.21      6.97 o 
   1   9   0       76.90       79.76      7.78 o 
   2   9   0       57.34       51.48      7.30 o 
   3   9   0       62.52       61.28      8.37 o 
   4   9   0       23.43       23.28      6.85 o 
   5   9   0       11.84        1.04      6.57 o 
   6   9   0        9.52        7.84      4.41 o 
   7   9   0      141.27      126.48     23.86 o 
   8   9   0        0.55       -1.75      5.55 o 
   0  10   0        0.02        1.21      5.03 o 
   1  10   0        3.14        6.04      5.64 o 
   2  10   0       74.16       91.52      9.74 o 
   3  10   0      114.23      118.57     11.15 o 
   4  10   0        0.53        0.84      6.52 o 
   5  10   0       12.47        8.17      8.23 o 
   6  10   0        1.43        3.29      8.54 o 
   1  11   0       40.12       37.93      5.44 o 
   2  11   0        0.86       -0.45      6.66 o 
 -13   1   1      341.30      365.30     11.46 o 
 -12   1   1       19.76       18.13      3.93 o 
 -11   1   1       30.75       24.24      3.78 o 
 -10   1   1       22.30       15.27      3.10 o 
  -9   1   1      379.45      367.56      8.14 o 
  -8   1   1        4.95        3.71      1.89 o 
  -7   1   1      630.15      647.20      8.10 o 
  -6   1   1      111.92      115.25      3.10 o 
  -5   1   1     1169.01     1276.20     10.38 o 
  -4   1   1      664.13      672.75      7.23 o 
  -3   1   1     1116.12     1097.50     10.53 o 
  -2   1   1      352.77      413.88      5.29 o 
  -1   1   1     6380.48     6140.12    182.73 o 
   0   1   1       31.77       40.07      2.48 o 
   1   1   1     9164.50     9031.21     71.42 o 
   2   1   1     3152.40     3215.87     26.68 o 
   3   1   1      637.90      604.26      6.53 o 
   4   1   1     3270.20     3330.98     21.15 o 
   5   1   1      640.99      654.14      6.57 o 
   6   1   1        4.98        7.07      1.39 o 
   7   1   1      290.30      295.67      7.87 o 
   8   1   1      154.70      137.39      4.83 o 
   9   1   1      477.34      458.33     11.56 o 
  10   1   1        4.74        5.82      2.87 o 
  11   1   1       10.27        7.05      3.61 o 
  12   1   1       45.92       37.60      5.01 o 
  13   1   1      203.47      206.87      8.24 o 
 -13   2   1        8.62        5.54      4.11 o 
 -12   2   1        9.28       15.49      3.97 o 
 -11   2   1      304.44      271.12      8.66 o 
 -10   2   1       18.48       20.83      3.22 o 
  -9   2   1       91.93       82.48      3.92 o 
  -8   2   1      381.94      379.52      6.67 o 
  -7   2   1      406.01      416.33      5.72 o 
  -6   2   1       97.23      113.33      2.86 o 
  -5   2   1     1422.86     1454.65     11.39 o 
  -4   2   1      861.77      911.86      8.21 o 
  -3   2   1      135.38      142.13      2.87 o 
  -2   2   1      593.54      625.29      7.95 o 
  -1   2   1      436.00      454.04      4.52 o 
   0   2   1     1268.76     1339.04     14.57 o 
   1   2   1      457.64      441.62      4.25 o 
   2   2   1       35.01       43.95      1.83 o 
   3   2   1      178.88      201.08      4.25 o 
   4   2   1       57.51       58.65      2.44 o 
   5   2   1       69.27       61.08      2.94 o 
   6   2   1      680.41      695.75      7.65 o 
   7   2   1       74.15       75.51      3.49 o 
   8   2   1      140.52      126.43      6.58 o 
   9   2   1        7.74        5.98      2.26 o 
  10   2   1        5.33        5.90      2.45 o 
  11   2   1      133.32      121.15      7.41 o 
  12   2   1       10.25        7.65      5.51 o 
 -13   3   1        2.57        3.94      6.29 o 
 -12   3   1      498.03      558.89     29.89 o 
 -11   3   1       35.70       39.69      7.34 o 
 -10   3   1      346.54      336.74     14.62 o 
  -9   3   1      200.25      187.85      5.15 o 
  -8   3   1      379.07      370.87      6.04 o 
  -7   3   1     1371.19     1362.50     13.46 o 
  -6   3   1     2162.18     2147.83     18.48 o 
  -5   3   1     2651.09     2801.54     20.97 o 
  -4   3   1        1.75        3.94      1.12 o 
  -3   3   1      131.33      121.58      2.96 o 
  -2   3   1      400.02      394.70      6.65 o 
  -1   3   1     1107.73     1033.11     10.19 o 
   0   3   1      414.82      431.03      6.35 o 
   1   3   1     5453.18     5510.67     48.42 o 
   2   3   1     8547.16     8655.86     64.85 o 
   3   3   1      495.75      458.47      5.09 o 
   4   3   1       30.33       48.59      2.05 o 
   5   3   1     1175.41     1232.38     13.34 o 
   6   3   1       36.63       44.13      2.23 o 
   7   3   1     1189.56     1196.65     14.50 o 
   8   3   1      553.88      570.30     12.48 o 
   9   3   1      675.73      676.49     20.12 o 
  10   3   1       94.70      104.01     13.06 o 
  11   3   1       48.48       46.73      6.83 o 
  12   3   1      101.30      110.99      9.54 o 
 -12   4   1       23.97        6.77      5.66 o 
 -11   4   1      282.74      287.97     11.15 o 
 -10   4   1      762.29      752.54     16.18 o 
  -9   4   1      541.95      553.01     29.22 o 
  -8   4   1       98.38      106.86      5.40 o 
  -7   4   1       69.53       73.04      7.26 o 
  -6   4   1      197.96      187.76      4.51 o 
  -5   4   1      268.31      267.42      5.64 o 
  -4   4   1     1724.73     1705.67     17.61 o 
  -3   4   1     1428.46     1468.03     17.55 o 
  -2   4   1     1202.39     1336.23     10.25 o 
  -1   4   1     2477.10     2573.47     22.10 o 
   0   4   1     4832.69     4911.26     51.40 o 
   1   4   1     1064.86     1067.26      9.91 o 
   2   4   1      557.73      678.63     10.40 o 
   3   4   1      270.59      295.23      5.96 o 
   4   4   1      708.19      668.52      7.82 o 
   5   4   1      615.85      620.99     10.79 o 
   6   4   1      867.39      870.81     15.42 o 
   7   4   1      639.71      642.82     11.99 o 
   8   4   1       25.03       21.24      3.53 o 
   9   4   1      245.88      219.11      8.32 o 
  10   4   1      435.47      452.08     12.40 o 
  11   4   1      170.81      180.58     10.55 o 
  12   4   1       38.11       34.16      7.12 o 
 -12   5   1      227.26      228.77     12.64 o 
 -11   5   1      146.21      139.29      9.77 o 
 -10   5   1       58.14       58.35      7.88 o 
  -9   5   1      279.77      270.86      8.95 o 
  -8   5   1       38.77       46.41     11.05 o 
  -7   5   1      330.65      345.73      8.39 o 
  -6   5   1      632.47      622.60     12.88 o 
  -5   5   1        3.98        4.54      2.32 o 
  -4   5   1      428.10      467.39     10.20 o 
  -3   5   1      806.96      785.03      8.17 o 
  -2   5   1     1579.48     1546.41     14.27 o 
  -1   5   1     1068.11     1065.72     10.65 o 
   0   5   1       68.99       60.22      2.83 o 
   1   5   1     1180.50     1210.78     12.21 o 
   2   5   1     1974.29     1868.27     19.03 o 
   3   5   1     1511.96     1483.52     16.47 o 
   4   5   1     2277.16     2388.13     26.92 o 
   5   5   1      127.44      138.74      7.36 o 
   6   5   1        1.03        0.56      3.32 o 
   7   5   1       92.16       94.08      5.73 o 
   8   5   1      263.66      287.01      9.61 o 
   9   5   1       34.07       28.95      6.32 o 
  10   5   1       17.98        9.64      4.89 o 
  11   5   1       23.86       24.20      6.54 o 
 -11   6   1       93.41      103.77     12.40 o 
 -10   6   1      425.55      433.11     14.86 o 
  -9   6   1     1299.18     1347.36     21.94 o 
  -8   6   1      869.50      916.20     16.19 o 
  -7   6   1        4.45        2.60      2.55 o 
  -6   6   1      853.19      881.22     23.48 o 
  -5   6   1     2140.03     2150.16     33.35 o 
  -4   6   1      708.50      728.48     14.26 o 
  -3   6   1      603.93      642.02     11.02 o 
  -2   6   1       71.61       67.60      4.77 o 
   0   6   1     1009.97     1031.65     22.07 o 
   1   6   1     2540.46     2522.83     25.62 o 
   2   6   1      867.08      946.13     11.63 o 
   3   6   1      211.14      200.33      6.37 o 
   4   6   1      384.33      417.05     10.05 o 
   5   6   1     2418.44     2416.58     38.30 o 
   6   6   1     1939.62     1989.09     34.44 o 
   7   6   1       56.00       73.18      9.04 o 
   8   6   1      123.54      121.42      7.22 o 
   9   6   1      477.80      549.52     15.21 o 
  10   6   1      257.25      277.87     19.28 o 
  11   6   1      125.01      132.41      9.92 o 
 -10   7   1       48.31       31.61      6.47 o 
  -9   7   1       80.78       86.05      6.22 o 
  -8   7   1     1830.72     1949.05     33.22 o 
  -7   7   1     1379.46     1450.38     27.98 o 
  -6   7   1      807.66      822.75     21.72 o 
  -5   7   1      153.17      142.38      6.89 o 
  -4   7   1        5.98        4.34      2.31 o 
  -3   7   1      939.10      987.75     24.80 o 
  -2   7   1     1325.39     1359.36     28.90 o 
  -1   7   1       20.44       18.03      3.17 o 
   0   7   1       27.73       35.05      4.32 o 
   1   7   1        2.08        1.01      3.17 o 
   2   7   1     1257.95     1265.73     19.57 o 
   3   7   1     3769.65     3795.04     51.93 o 
   4   7   1     1531.62     1505.08     32.69 o 
   5   7   1      141.79      133.72      7.80 o 
   6   7   1      911.73      891.06     20.91 o 
   7   7   1      433.58      432.42     15.35 o 
   8   7   1      416.66      420.42     12.62 o 
   9   7   1      338.12      314.09     21.06 o 
  10   7   1       24.27       17.67      6.01 o 
  -9   8   1      695.65      720.45     24.81 o 
  -8   8   1      116.92      106.60      9.03 o 
  -7   8   1        1.45       -1.12      4.22 o 
  -6   8   1      100.28       97.44      6.57 o 
  -5   8   1      544.24      546.48     20.73 o 
  -4   8   1     1331.58     1320.23     33.67 o 
  -3   8   1      346.89      346.27     14.13 o 
  -2   8   1       44.79       43.19      5.50 o 
  -1   8   1      218.91      215.50      6.28 o 
   0   8   1      343.38      354.27     12.97 o 
   1   8   1      431.54      446.19     15.73 o 
   2   8   1      765.25      771.20     23.17 o 
   3   8   1        1.06       -0.75      2.40 o 
   4   8   1     1933.69     1998.32     32.10 o 
   5   8   1     1033.18     1063.62     37.51 o 
   6   8   1       73.67       74.95     12.92 o 
   7   8   1       91.84      100.12      7.08 o 
   8   8   1        2.93       -2.03      4.60 o 
   9   8   1      229.58      233.09     19.49 o 
  -8   9   1      310.08      319.31     20.53 o 
  -7   9   1      776.49      844.35     18.46 o 
  -6   9   1      164.99      187.74     14.69 o 
  -5   9   1        2.78        8.96      6.04 o 
  -4   9   1      339.25      305.24     15.33 o 
  -3   9   1     1022.56     1001.63     27.83 o 
  -2   9   1     1098.56     1144.21     19.48 o 
  -1   9   1     1673.35     1739.78     26.28 o 
   0   9   1      273.08      257.81     12.38 o 
   1   9   1      553.74      581.24     19.77 o 
   2   9   1     1533.67     1640.58     40.24 o 
   3   9   1     1508.17     1506.63     39.49 o 
   4   9   1      494.63      497.33     21.43 o 
   5   9   1       20.26       16.69      4.64 o 
   6   9   1       34.91       36.13      6.17 o 
   7   9   1      400.81      412.59     12.69 o 
  -6  10   1      108.19      122.28     13.90 o 
  -5  10   1      150.69      130.81     12.89 o 
  -4  10   1      597.78      588.18     22.80 o 
  -3  10   1      258.13      247.47     14.21 o 
  -2  10   1        1.78        5.35      3.71 o 
  -1  10   1      355.89      344.74     10.27 o 
   0  10   1      491.58      520.36     19.35 o 
   1  10   1      417.05      419.57     18.00 o 
   2  10   1      109.09      106.41     10.84 o 
   3  10   1       18.84       18.45      7.69 o 
   4  10   1      200.06      219.00     16.32 o 
   5  10   1      250.23      279.23     18.65 o 
  -2  11   1      625.22      554.77     14.71 o 
  -1  11   1      122.45      109.97     14.15 o 
   0  11   1       10.85       13.54      7.39 o 
   1  11   1       47.76       37.38      9.16 o 
   2  11   1      226.36      245.87     16.34 o 
 -13   0   2      618.15      680.97     32.89 o 
 -12   0   2      436.84      383.92     14.35 o 
 -11   0   2       41.41       51.55      6.68 o 
 -10   0   2     1451.64     1426.66     51.80 o 
  -9   0   2      286.41      295.09     10.72 o 
  -8   0   2       48.32       39.82      4.54 o 
  -7   0   2       14.54       16.76      3.75 o 
  -6   0   2     1064.60     1040.52     16.08 o 
  -5   0   2    23210.57    23413.58    209.74 o 
  -4   0   2    17862.10    17758.14    189.19 o 
  -3   0   2     8698.68     8851.99     95.98 o 
  -2   0   2       33.72       60.00      4.06 o 
  -1   0   2      612.91      669.86     12.39 o 
   0   0   2    30360.48    27398.95    680.25 o 
   1   0   2    16208.48    16091.42    134.73 o 
   2   0   2     5666.06     5899.91     51.62 o 
   3   0   2      374.70      351.57      6.50 o 
   4   0   2     1204.84     1177.77     21.59 o 
   5   0   2     1067.27      965.90     14.69 o 
   6   0   2     3885.41     3907.67     45.78 o 
   7   0   2     6251.20     6101.38     79.70 o 
   8   0   2       49.24       57.86      5.10 o 
   9   0   2     1555.35     1566.33     29.08 o 
  10   0   2      942.45      991.13     21.49 o 
  11   0   2     1045.70     1086.70     35.34 o 
  12   0   2      146.35      151.40      9.57 o 
 -13   1   2      151.63      119.58      7.59 o 
 -12   1   2     1073.61     1037.01     17.78 o 
 -11   1   2     1502.35     1526.62     20.90 o 
 -10   1   2      113.66      124.99      5.58 o 
  -9   1   2        7.79        7.23      2.54 o 
  -8   1   2      541.32      556.07     10.93 o 
  -7   1   2     3167.52     3079.49     24.83 o 
  -6   1   2     5912.93     5868.87     45.86 o 
  -5   1   2     5175.65     5378.82     39.95 o 
  -4   1   2       24.16       22.99      1.58 o 
  -3   1   2     3571.48     3640.96     33.07 o 
  -2   1   2     3885.43     3843.38     34.17 o 
  -1   1   2     6739.75     6494.46     73.78 o 
   0   1   2     1130.20     1087.99     11.65 o 
   1   1   2      517.59      523.14      5.52 o 
   2   1   2      107.23       65.39      1.83 o 
   3   1   2     1012.39      970.30      7.62 o 
   4   1   2      267.82      231.67      2.87 o 
   5   1   2      449.32      453.16      5.05 o 
   6   1   2      435.93      437.76      6.59 o 
   7   1   2     2989.76     3037.17     28.56 o 
   8   1   2     2265.61     2249.49     24.87 o 
   9   1   2      702.80      721.45     11.81 o 
  10   1   2      178.04      173.95      6.73 o 
  11   1   2      169.70      164.09      8.61 o 
  12   1   2      430.08      443.56     11.67 o 
 -13   2   2      211.93      184.94      8.82 o 
 -12   2   2        1.11        4.03      3.79 o 
 -11   2   2      412.44      385.25     20.69 o 
 -10   2   2      154.24      164.98      8.82 o 
  -9   2   2     1094.36     1116.29     14.21 o 
  -8   2   2     2537.96     2589.96     23.51 o 
  -7   2   2       11.40       15.44      3.15 o 
  -6   2   2     3810.08     3639.03     27.67 o 
  -5   2   2     6112.56     6087.15     38.72 o 
  -4   2   2    10577.92    10730.18     69.22 o 
  -3   2   2     1179.09     1136.38     11.10 o 
  -2   2   2     2057.48     2050.74     17.41 o 
  -1   2   2     1341.70     1451.78     14.22 o 
   0   2   2     4874.08     5026.79     40.39 o 
   1   2   2     2963.96     2947.73     21.75 o 
   2   2   2      112.32       92.42      1.97 o 
   3   2   2        0.23        1.83      0.83 o 
   4   2   2      921.60      895.22      8.71 o 
   5   2   2     8304.11     8152.50     57.82 o 
   6   2   2    11549.06    11509.95     86.17 o 
   7   2   2     1181.05     1175.30     16.07 o 
   8   2   2        7.41        7.90      2.93 o 
   9   2   2        4.96        2.35      3.14 o 
  10   2   2      419.18      442.33     11.89 o 
  11   2   2      281.10      282.34     10.33 o 
  12   2   2      200.06      188.03     11.34 o 
 -13   3   2      418.48      412.32     33.18 o 
 -12   3   2      763.11      823.54     17.07 o 
 -11   3   2      605.83      614.39     11.49 o 
 -10   3   2     1252.15     1200.19     31.55 o 
  -9   3   2       17.46       17.88      3.04 o 
  -8   3   2      685.42      683.21      9.14 o 
  -7   3   2     4571.93     4552.65     34.36 o 
  -6   3   2     6058.66     6012.08     45.25 o 
  -5   3   2     1308.02     1309.53     13.39 o 
  -4   3   2       91.88       79.90      1.92 o 
  -3   3   2     1297.07     1135.81      9.16 o 
  -2   3   2     3375.64     3229.71     23.72 o 
  -1   3   2     2815.63     2737.00     25.04 o 
   0   3   2     2467.42     2492.85     16.90 o 
   1   3   2      806.86      810.75      6.57 o 
   2   3   2     3438.15     3580.85     20.91 o 
   3   3   2     2942.71     2847.12     18.20 o 
   4   3   2     2647.35     2611.06     21.64 o 
   5   3   2        2.11        2.20      2.16 o 
   6   3   2      449.67      462.74      9.45 o 
   7   3   2     2012.08     2032.39     23.62 o 
   8   3   2     2217.48     2203.16     29.31 o 
   9   3   2      689.63      740.08     17.83 o 
  10   3   2       20.74        8.59      4.68 o 
  11   3   2        0.46       -1.56      4.47 o 
  12   3   2      219.50      220.56     12.07 o 
 -13   4   2      302.33      308.78     17.14 o 
 -12   4   2      103.01       98.21     13.40 o 
 -11   4   2       92.97       85.26      8.15 o 
 -10   4   2      693.09      685.75     18.32 o 
  -9   4   2      499.78      497.54     11.70 o 
  -8   4   2      296.60      274.78      8.17 o 
  -7   4   2       46.73       49.47      3.51 o 
  -6   4   2      711.79      722.44      9.94 o 
  -5   4   2     2176.92     2137.11     23.98 o 
  -4   4   2     1938.96     1856.62     15.96 o 
  -3   4   2     3188.22     3146.66     20.35 o 
  -2   4   2      214.40      253.30      3.06 o 
  -1   4   2     2282.08     2310.50     18.18 o 
   0   4   2     1608.14     1553.10     14.57 o 
   1   4   2     7040.27     7036.50     54.89 o 
   2   4   2     5058.81     5219.39     36.74 o 
   3   4   2      305.35      342.54      4.30 o 
   4   4   2     1527.53     1580.95     16.27 o 
   5   4   2     2125.96     2104.70     21.98 o 
   6   4   2       43.54       48.10      7.32 o 
   7   4   2      312.97      320.37     12.28 o 
   8   4   2      210.40      205.43      7.37 o 
   9   4   2      265.27      255.83      8.96 o 
  10   4   2      224.92      219.70     10.67 o 
  11   4   2      294.19      317.12     34.53 o 
 -12   5   2      445.40      458.36     17.23 o 
 -11   5   2      793.45      786.72     21.23 o 
 -10   5   2      355.70      332.81     12.76 o 
  -9   5   2        1.76        1.67      3.18 o 
  -8   5   2     1399.93     1428.25     21.45 o 
  -7   5   2      834.08      852.94     14.39 o 
  -6   5   2      179.73      186.46      6.01 o 
  -5   5   2      239.81      244.29      6.22 o 
  -4   5   2     1348.99     1424.40     12.78 o 
  -3   5   2       28.56       28.04      1.26 o 
  -2   5   2     4295.71     4369.57     35.62 o 
  -1   5   2     3142.99     3089.46     20.49 o 
   0   5   2      531.86      497.26      6.67 o 
   1   5   2      188.00      185.70      5.37 o 
   2   5   2      911.66      903.37     10.85 o 
   3   5   2     1485.41     1623.18     20.13 o 
   4   5   2      386.62      372.30      7.35 o 
   5   5   2        2.74       -2.09      2.39 o 
   6   5   2      771.96      753.17     14.49 o 
   7   5   2       85.48      107.75      7.86 o 
   8   5   2      267.24      272.07     17.86 o 
   9   5   2      550.77      548.96     15.22 o 
  10   5   2      109.84      104.23      7.25 o 
  11   5   2      214.32      204.52     11.57 o 
 -11   6   2      110.48       99.40      9.00 o 
 -10   6   2      202.00      226.56     11.12 o 
  -9   6   2      700.70      706.82     16.05 o 
  -8   6   2      634.77      649.65     13.38 o 
  -7   6   2      433.00      419.71      9.71 o 
  -6   6   2      207.44      194.77      6.10 o 
  -5   6   2       68.44       73.05      3.63 o 
  -4   6   2      696.34      691.65     13.13 o 
  -3   6   2     1296.75     1315.04     19.17 o 
  -2   6   2      153.97      187.40      7.61 o 
  -1   6   2      584.47      577.71     15.42 o 
   0   6   2     2484.51     2620.12     24.81 o 
   1   6   2     1188.40     1173.30     12.79 o 
   2   6   2      729.10      743.74     11.69 o 
   3   6   2      102.56      106.45      4.75 o 
   4   6   2      872.36      884.39     16.35 o 
   5   6   2     1046.59     1015.97     28.49 o 
   6   6   2     1043.12     1058.18     18.64 o 
   7   6   2      274.09      282.70     13.04 o 
   8   6   2      284.88      281.68     19.49 o 
   9   6   2       14.97        3.85      8.73 o 
  10   6   2      242.70      265.55     12.04 o 
 -10   7   2      116.97      107.06      7.33 o 
  -9   7   2        1.04        2.96      3.97 o 
  -8   7   2       33.43       33.50      4.44 o 
  -7   7   2      149.09      170.97      6.78 o 
  -6   7   2      236.02      249.00      6.97 o 
  -5   7   2      284.03      294.09      6.55 o 
  -4   7   2        9.84        8.54      2.56 o 
  -3   7   2       96.40       95.41      4.55 o 
  -2   7   2       27.41       20.95      2.65 o 
  -1   7   2       16.42       11.82      3.88 o 
   0   7   2        0.41       -0.83      2.76 o 
   1   7   2       36.98       33.96      3.13 o 
   2   7   2        3.73        0.04      3.26 o 
   3   7   2      622.41      600.37     14.46 o 
   4   7   2      165.19      154.34      9.31 o 
   5   7   2      151.57      151.42     13.23 o 
   6   7   2        8.55        3.25      3.69 o 
   7   7   2       55.28       53.44      7.42 o 
   8   7   2       50.83       54.54     11.91 o 
   9   7   2        5.80        3.34      9.49 o 
  -9   8   2       33.22       28.66      5.05 o 
  -8   8   2       71.82       73.32      5.58 o 
  -7   8   2       25.84       17.22      3.62 o 
  -6   8   2      323.67      321.13      7.31 o 
  -5   8   2      454.20      446.48     11.37 o 
  -4   8   2      204.69      207.94      7.46 o 
  -3   8   2       27.98       19.32      2.59 o 
  -2   8   2       15.68        7.35      2.68 o 
  -1   8   2      242.02      265.31     11.82 o 
   0   8   2      617.16      604.47     19.41 o 
   1   8   2      682.12      697.09     22.05 o 
   2   8   2      326.75      299.97     12.05 o 
   3   8   2      260.16      216.55      8.65 o 
   4   8   2       15.12       17.20      3.88 o 
   5   8   2       48.66       55.43      5.37 o 
   6   8   2      134.00      130.37      7.50 o 
   7   8   2      133.77      127.68     22.75 o 
   8   8   2       58.06       97.20     14.52 o 
  -8   9   2        0.07        2.52      3.69 o 
  -7   9   2       50.64       44.71     18.63 o 
  -6   9   2       15.24        9.81      4.04 o 
  -5   9   2       71.03       64.28      7.69 o 
  -4   9   2        7.24        6.28      3.40 o 
  -3   9   2       40.81       34.58      4.67 o 
  -2   9   2        0.56        6.60      2.72 o 
  -1   9   2        5.02        0.31      4.80 o 
   0   9   2        1.72       -3.79      4.52 o 
   1   9   2        0.06       -4.30      4.55 o 
   2   9   2        2.61        0.67      5.45 o 
   3   9   2        2.59        5.29      4.57 o 
   4   9   2        0.47        1.88      3.79 o 
   5   9   2       23.61       11.81      4.26 o 
   6   9   2        0.13       -2.69      4.18 o 
   7   9   2       40.60       40.81      7.37 o 
  -6  10   2       94.71       66.20      6.75 o 
  -5  10   2        5.78        4.02      5.28 o 
  -4  10   2        7.71        9.14      4.87 o 
  -3  10   2        0.82        4.63      3.90 o 
  -2  10   2       73.79       64.87      4.61 o 
  -1  10   2       25.45       19.16     10.07 o 
   0  10   2        0.78       -2.73      3.72 o 
   1  10   2       16.32       20.98      5.10 o 
   2  10   2        7.30        4.30      4.60 o 
   3  10   2       15.31       14.59      5.94 o 
   4  10   2        0.01       -4.03      5.10 o 
   5  10   2        6.67        2.29      5.94 o 
  -2  11   2        1.68        2.50      4.50 o 
  -1  11   2        7.95        7.39      6.40 o 
   0  11   2        1.22        3.85      4.50 o 
   1  11   2       93.27       85.31     17.16 o 
 -14   1   3        0.92        5.31      4.78 o 
 -13   1   3       30.46       30.75      5.48 o 
 -12   1   3        0.68        0.75      3.83 o 
 -11   1   3      281.55      237.01      7.76 o 
 -10   1   3        1.91       -0.74      2.54 o 
  -9   1   3       55.72       52.63      3.55 o 
  -8   1   3      179.00      174.15      5.63 o 
  -7   1   3        1.89        2.76      1.39 o 
  -6   1   3     3442.40     3601.48     27.45 o 
  -5   1   3        0.28        5.49      1.83 o 
  -4   1   3    12279.76    12982.85     78.44 o 
  -3   1   3     1814.21     1775.08     18.30 o 
  -2   1   3       93.38       81.29      2.68 o 
  -1   1   3       27.92       39.29      1.73 o 
   0   1   3     5999.65     6239.34     54.89 o 
   1   1   3     5635.06     5733.35     37.59 o 
   2   1   3       13.13       12.41      1.55 o 
   3   1   3      878.40      924.88      7.04 o 
   4   1   3      185.21      222.74      3.44 o 
   5   1   3      274.46      270.11      5.34 o 
   6   1   3       74.04       85.73      3.27 o 
   7   1   3      167.89      169.78      5.12 o 
   8   1   3      914.77      869.11     12.71 o 
   9   1   3        7.25        6.92      2.58 o 
  10   1   3       67.74       60.72      4.23 o 
  11   1   3        1.04        0.93      3.08 o 
  12   1   3        3.71        8.64      4.73 o 
 -13   2   3        1.92        1.11      4.10 o 
 -12   2   3      235.46      252.10      9.35 o 
 -11   2   3        4.71        5.78      3.68 o 
 -10   2   3       72.31       64.24      4.56 o 
  -9   2   3       25.28       26.85      3.36 o 
  -8   2   3      367.71      371.73      7.14 o 
  -7   2   3       10.71        8.35      1.68 o 
  -6   2   3      224.22      243.08      4.50 o 
  -5   2   3     1046.91     1089.37      9.49 o 
  -4   2   3     2476.15     2592.27     19.22 o 
  -3   2   3      729.03      775.19      7.17 o 
  -2   2   3     3454.49     3712.89     30.25 o 
  -1   2   3      415.67      433.44      5.76 o 
   0   2   3      313.11      323.07      4.26 o 
   1   2   3      477.05      553.22      5.56 o 
   2   2   3     2866.91     2966.82     19.41 o 
   3   2   3     1249.21     1337.72     10.52 o 
   4   2   3       54.33       54.46      3.02 o 
   5   2   3       96.79       76.17      2.67 o 
   6   2   3      326.00      335.75      7.26 o 
   7   2   3        8.16        8.28      3.54 o 
   8   2   3      162.93      163.24      6.79 o 
   9   2   3       23.12       22.28      4.78 o 
  10   2   3       28.72       26.89      4.76 o 
  11   2   3       31.03       25.19      5.13 o 
  12   2   3        1.06       -3.69      5.44 o 
 -13   3   3       60.83       61.16      8.87 o 
 -12   3   3      273.66      257.49      8.07 o 
 -11   3   3      206.16      200.40      7.05 o 
 -10   3   3      164.47      180.11      6.43 o 
  -9   3   3      421.88      396.52      7.77 o 
  -8   3   3      176.20      173.19      5.02 o 
  -7   3   3     2075.35     2018.35     17.90 o 
  -6   3   3      365.59      345.85      5.41 o 
  -5   3   3      666.99      667.44      6.80 o 
  -4   3   3       46.87       55.08      2.59 o 
  -3   3   3      850.56      846.98      7.64 o 
  -2   3   3       21.43       10.85      1.22 o 
  -1   3   3     3579.65     3445.45     28.27 o 
   0   3   3     1002.57      962.61      8.81 o 
   1   3   3      929.58      983.59      8.08 o 
   2   3   3      452.15      435.50      5.03 o 
   3   3   3      469.26      461.89      5.64 o 
   4   3   3     1232.00     1236.94     11.04 o 
   5   3   3     1381.71     1453.81     18.05 o 
   6   3   3       67.81       67.74      5.01 o 
   7   3   3     1061.63     1108.05     15.50 o 
   8   3   3      252.77      262.58      8.35 o 
   9   3   3      103.71      107.47     10.11 o 
  10   3   3      107.71       96.98      9.87 o 
  11   3   3        3.56        5.64      5.31 o 
 -13   4   3      276.04      261.72     14.05 o 
 -12   4   3       60.91       62.45      8.43 o 
 -11   4   3       73.24       85.84     21.50 o 
 -10   4   3      245.92      226.15      6.57 o 
  -9   4   3      543.36      535.03      9.36 o 
  -8   4   3      421.45      445.82      8.19 o 
  -7   4   3     1258.36     1249.44     14.27 o 
  -6   4   3      198.35      192.26      4.34 o 
  -5   4   3     1277.27     1225.34     10.99 o 
  -4   4   3      718.17      674.32      6.89 o 
  -3   4   3      193.09      181.99      3.42 o 
  -2   4   3     1985.09     2094.63     18.59 o 
  -1   4   3       29.19       24.36      1.41 o 
   0   4   3     2434.72     2381.56     17.09 o 
   1   4   3     5269.46     5369.98     37.55 o 
   2   4   3      228.52      206.47      5.36 o 
   3   4   3       19.71       25.21      2.04 o 
   4   4   3      187.31      194.45      7.93 o 
   5   4   3       11.19       12.70      3.18 o 
   6   4   3      834.89      859.59     27.48 o 
   7   4   3      846.24      844.65     27.51 o 
   8   4   3       41.05       29.97      5.14 o 
   9   4   3      255.59      214.35      9.87 o 
  10   4   3      113.79      121.01     20.14 o 
  11   4   3      139.45      147.51     10.09 o 
 -12   5   3      187.67      192.82     11.97 o 
 -11   5   3      565.22      546.24     21.33 o 
 -10   5   3      349.73      357.05     10.92 o 
  -9   5   3      250.69      236.99      8.53 o 
  -8   5   3       14.41       15.18      3.53 o 
  -7   5   3       74.57       76.62      4.71 o 
  -6   5   3      744.96      721.43     11.22 o 
  -5   5   3      129.43      124.63      3.67 o 
  -4   5   3      403.86      419.44      4.90 o 
  -3   5   3     2515.96     2597.24     20.39 o 
  -2   5   3     5140.27     5237.69     45.57 o 
  -1   5   3     1471.07     1366.84     15.27 o 
   0   5   3     1468.35     1469.98     15.15 o 
   1   5   3     1628.98     1731.89     17.56 o 
   2   5   3      255.73      242.58      5.93 o 
   3   5   3      609.52      611.39     10.20 o 
   4   5   3      589.13      588.41     12.66 o 
   5   5   3        4.90        2.20      3.69 o 
   6   5   3       20.45       20.17      4.84 o 
   7   5   3       19.28       14.58      8.03 o 
   8   5   3      431.79      442.45     19.50 o 
   9   5   3      316.90      342.23     17.23 o 
  10   5   3       18.79       29.31      6.29 o 
 -11   6   3        3.96       -1.39      6.07 o 
 -10   6   3      303.17      321.55     10.69 o 
  -9   6   3     1004.81     1079.48     19.26 o 
  -8   6   3     1150.38     1151.01     20.88 o 
  -7   6   3      128.42      128.09      5.88 o 
  -6   6   3        9.36        3.17      2.50 o 
  -5   6   3      740.90      754.30     11.75 o 
  -4   6   3     2218.09     2186.43     31.16 o 
  -3   6   3     2510.93     2593.53     34.79 o 
  -2   6   3       17.01       15.60      3.08 o 
  -1   6   3      136.47      139.02      4.46 o 
   0   6   3      646.08      641.18      8.90 o 
   1   6   3     2308.83     2251.69     21.13 o 
   2   6   3     2309.77     2343.82     36.80 o 
   3   6   3      414.63      419.14      9.44 o 
   4   6   3      125.80      130.44      6.64 o 
   5   6   3     1018.28     1054.43     31.43 o 
   6   6   3      329.08      394.78     13.87 o 
   7   6   3      104.46      106.46     13.26 o 
   8   6   3      117.00       89.14     13.73 o 
   9   6   3      188.34      189.79     18.34 o 
  10   6   3      489.02      481.43     30.65 o 
 -11   7   3      199.19      186.16     11.54 o 
 -10   7   3      170.90      172.56     11.12 o 
  -9   7   3      235.70      241.80      9.07 o 
  -8   7   3      212.28      213.09      7.83 o 
  -7   7   3     1304.76     1344.57     22.77 o 
  -6   7   3      634.45      681.74     11.86 o 
  -5   7   3      158.30      156.13      8.21 o 
  -4   7   3       41.84       39.67      3.90 o 
  -3   7   3      214.67      214.08     11.23 o 
  -2   7   3     1226.73     1288.08     30.30 o 
  -1   7   3     1874.42     1945.90     77.93 o 
   0   7   3      640.59      665.64     10.21 o 
   1   7   3      201.59      193.09      5.75 o 
   2   7   3      483.07      459.09      9.26 o 
   3   7   3     1269.20     1277.01     24.49 o 
   4   7   3     1274.74     1257.96     25.29 o 
   5   7   3      636.36      627.84     17.36 o 
   6   7   3       56.27       45.82     10.15 o 
   7   7   3      187.76      238.12     18.62 o 
   8   7   3      265.37      286.20     20.64 o 
   9   7   3      294.02      355.79     24.07 o 
  -9   8   3      634.06      660.57     14.75 o 
  -8   8   3      483.20      512.05     16.46 o 
  -7   8   3      123.04      124.33      5.47 o 
  -6   8   3       13.66       10.70      4.38 o 
  -5   8   3      145.88      132.26     12.12 o 
  -4   8   3      419.95      426.80     11.22 o 
  -3   8   3     1566.88     1575.68     24.86 o 
  -2   8   3      633.20      668.05     20.70 o 
  -1   8   3      364.79      355.08     12.00 o 
   0   8   3     1019.11     1061.98     34.47 o 
   1   8   3      480.74      485.10      9.72 o 
   2   8   3      455.89      465.86     14.55 o 
   3   8   3      129.93      110.88      7.22 o 
   4   8   3       95.16       81.75      7.18 o 
   5   8   3      440.99      439.03     21.09 o 
   6   8   3      359.36      373.70     14.75 o 
   7   8   3       79.36       78.58     11.56 o 
   8   8   3        5.20       -6.32      9.94 o 
  -8   9   3      224.19      236.49     21.85 o 
  -7   9   3      352.72      329.85     19.14 o 
  -6   9   3      206.49      194.16     20.02 o 
  -5   9   3      195.41      194.37      8.82 o 
  -4   9   3        8.60       11.57      3.92 o 
  -3   9   3      462.39      486.16     12.27 o 
  -2   9   3     2393.07     2412.54     52.71 o 
  -1   9   3     2560.18     2639.60     57.18 o 
   0   9   3      424.02      434.40     18.31 o 
   1   9   3       22.96       18.82      6.23 o 
   2   9   3      317.64      288.11     16.15 o 
   3   9   3      841.51      877.03     37.65 o 
   4   9   3      523.15      495.29     17.03 o 
   5   9   3       68.92       50.34      6.88 o 
   6   9   3       34.63       36.92      7.29 o 
  -6  10   3        1.05       -0.31      4.56 o 
  -5  10   3       66.60       66.96      9.53 o 
  -4  10   3     1036.82     1034.38     21.40 o 
  -3  10   3      358.21      350.77     11.25 o 
  -2  10   3       75.21       58.22      8.76 o 
  -1  10   3        5.71        6.96      6.37 o 
   0  10   3      283.81      292.32     16.46 o 
   1  10   3      421.59      421.20     20.19 o 
   2  10   3      324.78      325.21     18.68 o 
   3  10   3       38.67       36.26      9.21 o 
   4  10   3       95.05       58.44     11.26 o 
 -14   0   4      128.84      101.38     13.96 o 
 -13   0   4      886.47      906.42     33.11 o 
 -12   0   4     1263.64     1255.68     47.48 o 
 -11   0   4        8.52       24.66      5.46 o 
 -10   0   4      917.27      907.94     38.28 o 
  -9   0   4     1369.66     1334.65     25.61 o 
  -8   0   4     2734.21     2616.74     40.29 o 
  -7   0   4      137.81      151.92      6.12 o 
  -6   0   4       10.49       18.30      2.75 o 
  -5   0   4     7510.54     7667.11     85.87 o 
  -4   0   4     3849.16     3654.02     37.64 o 
  -3   0   4     3647.20     3607.12     38.42 o 
  -2   0   4     4558.91     4572.97     52.88 o 
  -1   0   4      317.98      340.06      8.45 o 
   0   0   4    11205.27    10979.21    102.67 o 
   1   0   4    18266.58    17788.69    132.28 o 
   2   0   4    19900.24    20595.24    177.25 o 
   3   0   4      361.86      336.70      5.78 o 
   4   0   4       27.36       42.28      3.24 o 
   5   0   4       41.40       25.64      3.00 o 
   6   0   4     3480.94     3594.47     84.36 o 
   7   0   4     2598.23     2590.72     39.18 o 
   8   0   4      408.78      415.57     12.30 o 
   9   0   4      153.12      129.23     19.60 o 
  10   0   4      460.80      471.57     14.18 o 
  11   0   4      622.13      651.47     17.34 o 
 -14   1   4       52.14       49.34      6.59 o 
 -13   1   4        0.35        0.18      4.50 o 
 -12   1   4      728.18      721.14     21.01 o 
 -11   1   4     2894.81     2806.77     37.72 o 
 -10   1   4     1404.85     1451.08     24.20 o 
  -9   1   4      134.91      143.39      5.83 o 
  -8   1   4      422.59      408.46      7.46 o 
  -7   1   4     1537.72     1485.94     14.26 o 
  -6   1   4     4615.44     4461.71     33.56 o 
  -5   1   4     8821.77     9007.72     56.27 o 
  -4   1   4      754.48      757.25      7.28 o 
  -3   1   4      149.31      143.67      4.21 o 
  -2   1   4       57.43       43.96      1.73 o 
  -1   1   4     1235.99     1114.64     10.80 o 
   0   1   4     4642.24     4530.62     28.50 o 
   1   1   4      720.55      753.40      6.04 o 
   2   1   4      797.75      784.33      6.00 o 
   3   1   4     6044.02     6124.29     35.90 o 
   4   1   4     1869.45     1801.38     15.74 o 
   5   1   4     1006.53     1023.59     11.33 o 
   6   1   4      149.24      146.41      4.23 o 
   7   1   4      251.51      248.59      9.82 o 
   8   1   4      668.23      678.88     10.88 o 
   9   1   4      358.63      369.16      7.93 o 
  10   1   4       98.86       97.62      9.12 o 
  11   1   4       13.55       20.37      5.01 o 
 -13   2   4      166.09      173.72      8.76 o 
 -12   2   4       89.09       87.19      8.97 o 
 -11   2   4        2.39        6.45      3.27 o 
 -10   2   4      597.55      559.35     12.67 o 
  -9   2   4     2966.84     2988.02     33.02 o 
  -8   2   4     2870.95     2849.14     27.39 o 
  -7   2   4     2419.11     2373.42     20.50 o 
  -6   2   4        2.82        4.00      1.31 o 
  -5   2   4      495.52      486.68      7.40 o 
  -4   2   4     4606.84     4529.84     44.17 o 
  -3   2   4       15.40       17.71      1.34 o 
  -2   2   4      418.11      465.75      5.05 o 
  -1   2   4       55.22       41.12      1.98 o 
   0   2   4     3861.51     3952.12     33.61 o 
   1   2   4    12875.03    13085.88     81.37 o 
   2   2   4     5747.30     5550.89     37.05 o 
   3   2   4     3097.96     2999.21     21.13 o 
   4   2   4       22.27       15.64      1.96 o 
   5   2   4     2972.42     3008.52     31.42 o 
   6   2   4     2864.41     2925.27     31.64 o 
   7   2   4     1958.87     2000.14     27.09 o 
   8   2   4      224.03      244.70     13.47 o 
   9   2   4       17.08       18.13      4.08 o 
  10   2   4       54.11       62.88      6.02 o 
  11   2   4      146.10      141.82      8.40 o 
 -13   3   4      206.35      220.14      9.30 o 
 -12   3   4      625.33      643.61     13.20 o 
 -11   3   4      576.51      563.76     13.33 o 
 -10   3   4     2037.52     1994.67     28.40 o 
  -9   3   4      937.71      940.81     14.26 o 
  -8   3   4       51.04       46.12      3.56 o 
  -7   3   4     4468.95     4413.31     36.83 o 
  -6   3   4     6858.74     6797.76     52.92 o 
  -5   3   4     1672.40     1601.24     14.53 o 
  -4   3   4     1554.83     1538.84     13.72 o 
  -3   3   4      208.21      252.68      3.60 o 
  -2   3   4     2880.76     2845.80     22.80 o 
  -1   3   4     4864.07     4846.10     33.96 o 
   0   3   4      926.38      941.25      8.27 o 
   1   3   4      521.81      532.38      5.80 o 
   2   3   4      710.02      724.72      7.13 o 
   3   3   4      817.54      799.70      7.95 o 
   4   3   4     4584.95     4611.73     30.48 o 
   5   3   4     1539.38     1527.23     35.54 o 
   6   3   4       12.92        9.06      2.67 o 
   7   3   4      373.52      375.81      9.44 o 
   8   3   4      595.10      558.90     12.49 o 
   9   3   4      423.57      449.11     14.22 o 
  10   3   4      103.73      105.87      8.57 o 
  11   3   4       17.22       23.35      6.54 o 
 -13   4   4      248.00      240.32     13.65 o 
 -12   4   4      197.03      208.76      7.69 o 
 -11   4   4       16.74       23.17      4.00 o 
 -10   4   4      115.58      113.83      5.29 o 
  -9   4   4      190.51      184.13      6.00 o 
  -8   4   4       60.87       68.72      5.42 o 
  -7   4   4      175.38      166.02      4.79 o 
  -6   4   4       26.35       27.42      3.39 o 
  -5   4   4     1080.63     1106.53     11.75 o 
  -4   4   4     2011.25     1978.63     15.73 o 
  -3   4   4     5819.20     5928.58     43.26 o 
  -2   4   4      449.50      420.89      6.26 o 
  -1   4   4     2587.00     2848.17     20.57 o 
   0   4   4     1401.32     1298.69     10.46 o 
   1   4   4     1890.94     1825.36     16.52 o 
   2   4   4     2770.22     2829.31     26.07 o 
   3   4   4      608.60      620.70     11.23 o 
   4   4   4        3.37        1.37      2.37 o 
   5   4   4      490.90      475.59     46.03 o 
   6   4   4      356.74      372.29     15.49 o 
   7   4   4      248.40      240.86     11.69 o 
   8   4   4      325.74      316.49     11.00 o 
   9   4   4        7.12        6.74      4.59 o 
  10   4   4      265.16      260.12     11.90 o 
 -12   5   4      389.68      420.11     16.61 o 
 -11   5   4      668.71      659.11     19.55 o 
 -10   5   4      278.66      272.00      9.67 o 
  -9   5   4       42.44       46.67      4.92 o 
  -8   5   4       17.38       16.43      2.76 o 
  -7   5   4      300.07      291.53      6.37 o 
  -6   5   4     1335.64     1349.73     13.95 o 
  -5   5   4     2657.81     2725.22     23.38 o 
  -4   5   4     1470.50     1460.62     15.51 o 
  -3   5   4       91.16       89.11      5.05 o 
  -2   5   4     2060.84     2041.11     27.81 o 
  -1   5   4     2112.57     2071.92     21.95 o 
   0   5   4     1623.73     1576.52     18.22 o 
   1   5   4       69.99       67.93      3.68 o 
   2   5   4      245.51      238.26      6.75 o 
   3   5   4      319.61      349.26     10.60 o 
   4   5   4      187.35      181.15      7.52 o 
   5   5   4      183.74      185.52      8.03 o 
   6   5   4       22.24       18.06     12.20 o 
   7   5   4       12.51        7.48      5.38 o 
   8   5   4      546.04      563.83     40.37 o 
   9   5   4      689.73      693.43     30.63 o 
  10   5   4       81.44       94.49      8.54 o 
 -11   6   4       19.13        9.18      5.48 o 
 -10   6   4       32.25       28.66      5.50 o 
  -9   6   4      230.41      235.03     13.89 o 
  -8   6   4     1143.66     1145.68     29.81 o 
  -7   6   4       99.92      115.87      5.64 o 
  -6   6   4       12.36       15.83      2.86 o 
  -5   6   4       13.67       20.08      3.60 o 
  -4   6   4      197.56      199.28      5.15 o 
  -3   6   4     1396.78     1359.87     23.49 o 
  -2   6   4      532.43      513.89     18.74 o 
  -1   6   4      201.73      175.79      5.21 o 
   0   6   4     3656.38     3725.59     36.12 o 
   1   6   4     1175.53     1184.99     15.75 o 
   2   6   4       39.92       44.45      5.43 o 
   3   6   4      317.26      318.67      9.72 o 
   4   6   4       20.78       18.27      4.11 o 
   5   6   4      303.23      287.09     10.26 o 
   6   6   4      839.08      898.11     33.05 o 
   7   6   4      565.59      570.88     26.79 o 
   8   6   4      270.61      279.88     20.53 o 
   9   6   4       10.77        2.33      9.89 o 
 -11   7   4       88.50       76.90     11.33 o 
 -10   7   4       94.46      101.27      7.64 o 
  -9   7   4      128.70      130.33      7.27 o 
  -8   7   4       37.99       41.93      4.68 o 
  -7   7   4      222.12      211.70      7.15 o 
  -6   7   4      103.71       97.03     10.49 o 
  -5   7   4      160.47      154.25      7.29 o 
  -4   7   4      282.67      265.26      8.53 o 
  -3   7   4       43.25       33.85      3.54 o 
  -2   7   4      478.18      458.23     10.25 o 
  -1   7   4      399.54      372.33      8.94 o 
   0   7   4      193.32      180.82      7.55 o 
   1   7   4       45.46       43.15      4.47 o 
   2   7   4      237.08      219.62      8.26 o 
   3   7   4       68.47       81.44      6.20 o 
   4   7   4      260.00      261.96     11.49 o 
   5   7   4       34.54       35.75      9.20 o 
   6   7   4       77.36       83.49     12.86 o 
   7   7   4      195.79      200.24     17.80 o 
   8   7   4        6.47        1.57     10.05 o 
  -9   8   4       36.64       31.57      5.02 o 
  -8   8   4        7.82       10.03      3.43 o 
  -7   8   4        3.17        1.31      5.27 o 
  -6   8   4       87.81       74.83      6.36 o 
  -5   8   4      471.52      429.10     12.23 o 
  -4   8   4      752.76      739.89     15.70 o 
  -3   8   4       47.59       41.75      4.29 o 
  -2   8   4       55.92       50.16      6.20 o 
  -1   8   4       10.38       13.17      4.45 o 
   0   8   4        0.47       -2.56      2.56 o 
   1   8   4      166.31      152.53      6.96 o 
   2   8   4      907.10      889.52     19.89 o 
   3   8   4       81.50       74.85     12.89 o 
   4   8   4       45.52       54.01     13.65 o 
   5   8   4       41.36       49.05      7.40 o 
   6   8   4      117.92      119.23     10.10 o 
   7   8   4       72.82       72.37     13.76 o 
  -8   9   4        1.33        2.59      5.28 o 
  -7   9   4       17.51       14.56      5.19 o 
  -6   9   4       46.75       44.04     17.51 o 
  -5   9   4       69.81       72.43      6.48 o 
  -4   9   4       17.41       16.32      5.64 o 
  -3   9   4       40.55       28.59      4.97 o 
  -2   9   4      123.45      129.17     15.26 o 
  -1   9   4        5.88       14.00      5.15 o 
   0   9   4      306.06      297.71     16.40 o 
   1   9   4       39.38       22.70      5.43 o 
   2   9   4        2.72       -3.92      3.92 o 
   3   9   4        0.32        2.41      4.96 o 
   4   9   4        2.92        5.18      4.97 o 
   5   9   4       16.04       13.08      6.10 o 
  -5  10   4        6.46        5.28      4.86 o 
  -4  10   4       23.63       27.60      5.62 o 
  -3  10   4        9.39        7.71      4.37 o 
  -2  10   4       33.52       24.52      7.72 o 
  -1  10   4        0.52        7.39      6.26 o 
   0  10   4       18.80       11.37      6.54 o 
   1  10   4       11.31       11.35      7.75 o 
   2  10   4       18.67       17.78      8.71 o 
   3  10   4        2.92       -5.31      7.27 o 
 -14   1   5        0.84       -1.05      6.18 o 
 -13   1   5       94.76       85.58      7.56 o 
 -12   1   5       57.90       58.28      6.25 o 
 -11   1   5       36.21       40.37      5.28 o 
 -10   1   5        1.02        1.03      3.24 o 
  -9   1   5      201.05      171.45     11.34 o 
  -8   1   5      379.30      350.69      7.91 o 
  -7   1   5      924.35      954.62     10.90 o 
  -6   1   5        2.24        4.20      1.48 o 
  -5   1   5      510.37      503.77      6.78 o 
  -4   1   5       18.05       19.38      1.61 o 
  -3   1   5       16.45       19.40      1.54 o 
  -2   1   5      225.15      223.21      4.84 o 
  -1   1   5       89.03       85.73      2.06 o 
   0   1   5      738.89      765.19      6.21 o 
   1   1   5     2482.86     2651.59     15.78 o 
   2   1   5      382.36      366.23      4.39 o 
   3   1   5     1684.33     1804.93     15.12 o 
   4   1   5       56.39       72.17      2.60 o 
   5   1   5       28.25       24.71      2.26 o 
   6   1   5        1.69        1.59      1.91 o 
   7   1   5      250.69      237.90      5.85 o 
   8   1   5       21.91       15.65      3.79 o 
   9   1   5       24.59       17.22      4.23 o 
  10   1   5       79.53       80.89      6.61 o 
  11   1   5        8.06        2.37      5.14 o 
 -13   2   5       15.98        9.05      4.83 o 
 -12   2   5      149.40      145.17      7.23 o 
 -11   2   5       37.45       47.11      5.66 o 
 -10   2   5      123.57      100.41      6.17 o 
  -9   2   5      155.90      175.13      5.59 o 
  -8   2   5      105.45      104.55      4.34 o 
  -7   2   5       86.95       85.15      3.85 o 
  -6   2   5      136.39      144.85      3.89 o 
  -5   2   5      307.42      307.24      6.29 o 
  -4   2   5      293.88      302.10      5.03 o 
  -3   2   5       20.21       24.63      1.70 o 
  -2   2   5      235.11      232.11      4.10 o 
  -1   2   5     1515.43     1595.25     13.47 o 
   0   2   5      153.92      157.89      3.36 o 
   1   2   5      100.28       93.99      2.79 o 
   2   2   5      520.92      527.98      6.90 o 
   3   2   5        3.51        3.57      1.04 o 
   4   2   5      346.06      342.88      7.05 o 
   5   2   5       59.98       53.34      3.58 o 
   6   2   5      214.72      220.46      7.29 o 
   7   2   5        4.13       -0.64      2.98 o 
   8   2   5        2.75        7.72      3.51 o 
   9   2   5        3.25        3.22      3.75 o 
  10   2   5       17.14       11.91      4.60 o 
 -13   3   5        4.05       -1.83      4.25 o 
 -12   3   5      200.53      211.63      9.16 o 
 -11   3   5      563.36      519.40     13.18 o 
 -10   3   5      556.59      539.69     12.88 o 
  -9   3   5        9.27        6.32      2.71 o 
  -8   3   5       60.26       62.47      4.05 o 
  -7   3   5        2.10       -0.22      1.99 o 
  -6   3   5     1025.05     1014.73     11.93 o 
  -5   3   5     1606.16     1547.42     15.40 o 
  -4   3   5      117.97      118.07      3.11 o 
  -3   3   5        9.03        9.31      1.08 o 
  -2   3   5      417.05      483.38      5.74 o 
  -1   3   5      611.37      621.56      7.76 o 
   0   3   5     2563.02     2600.27     19.60 o 
   1   3   5        0.63        1.83      1.07 o 
   2   3   5     2058.28     2100.21     15.95 o 
   3   3   5     1652.30     1650.17     18.59 o 
   4   3   5      782.53      828.91     13.82 o 
   5   3   5      215.48      224.26      9.91 o 
   6   3   5      460.65      458.76     11.46 o 
   7   3   5       84.43       96.38      7.61 o 
   8   3   5      203.90      201.15      8.65 o 
   9   3   5      193.67      193.82     10.06 o 
  10   3   5       22.03       23.46      6.24 o 
 -13   4   5      184.67      171.21      8.00 o 
 -12   4   5      567.35      608.41     20.42 o 
 -11   4   5        1.44        0.59      3.52 o 
 -10   4   5      278.17      255.09      7.66 o 
  -9   4   5     1005.53      974.77     14.90 o 
  -8   4   5      128.94      124.47      5.09 o 
  -7   4   5      233.08      246.85      9.10 o 
  -6   4   5      189.82      188.03      4.71 o 
  -5   4   5       75.19       78.54      3.06 o 
  -4   4   5     1994.40     2036.06     17.23 o 
  -3   4   5     2995.64     3037.31     26.04 o 
  -2   4   5     1511.36     1475.26     15.25 o 
  -1   4   5      116.86      114.65      3.16 o 
   0   4   5       49.98       54.75      2.68 o 
   1   4   5      959.61      940.51     12.12 o 
   2   4   5     1640.90     1591.57     18.48 o 
   3   4   5        2.42        5.29      2.44 o 
   4   4   5      209.50      198.17      8.29 o 
   5   4   5       72.27       75.21      7.39 o 
   6   4   5       73.14       80.27      9.60 o 
   7   4   5      751.74      730.31     16.29 o 
   8   4   5      356.65      363.45     12.19 o 
   9   4   5       35.63       24.60      8.97 o 
  10   4   5      111.87      104.84      8.94 o 
 -12   5   5        4.82        6.81      6.16 o 
 -11   5   5      159.99      155.68     10.70 o 
 -10   5   5      119.50      115.39      5.29 o 
  -9   5   5        4.99        4.10      2.67 o 
  -8   5   5      147.04      143.00      5.36 o 
  -7   5   5      475.02      453.33      8.66 o 
  -6   5   5      506.95      514.61      8.84 o 
  -5   5   5      852.73      882.34     12.03 o 
  -4   5   5      896.85      847.75     12.11 o 
  -3   5   5       19.97       20.87      3.03 o 
  -2   5   5     1374.34     1400.73     17.14 o 
  -1   5   5     1110.71     1092.77     14.68 o 
   0   5   5      384.86      343.24      7.67 o 
   1   5   5      516.77      542.67     12.00 o 
   2   5   5       25.27       26.23      3.88 o 
   3   5   5      235.28      222.84      8.35 o 
   4   5   5      434.59      462.61     10.75 o 
   5   5   5      289.92      319.82     13.35 o 
   6   5   5       11.44       14.74      5.60 o 
   7   5   5       74.83       71.84      8.68 o 
   8   5   5      106.77      106.66     14.77 o 
   9   5   5      203.59      203.59     10.61 o 
 -11   6   5      154.81      167.07      9.10 o 
 -10   6   5        6.03       -0.56      5.63 o 
  -9   6   5      357.72      363.31     10.73 o 
  -8   6   5     1874.58     1907.74     35.36 o 
  -7   6   5     1727.00     1693.53     19.24 o 
  -6   6   5        5.59        5.13      1.96 o 
  -5   6   5     1361.10     1298.82     25.10 o 
  -4   6   5      820.79      790.09     12.62 o 
  -3   6   5     1696.09     1669.18     20.78 o 
  -2   6   5     1516.29     1520.98     18.53 o 
  -1   6   5      789.48      770.37     13.98 o 
   0   6   5      217.83      214.96      7.64 o 
   1   6   5     1166.69     1184.15     19.97 o 
   2   6   5      156.10      182.41      7.83 o 
   3   6   5      503.93      492.48     12.70 o 
   4   6   5      190.51      191.58      8.77 o 
   5   6   5      430.67      455.01     19.80 o 
   6   6   5      851.75      963.74     35.75 o 
   7   6   5      661.00      737.14     32.10 o 
   8   6   5      223.21      190.57     18.98 o 
 -10   7   5      428.94      422.52     21.19 o 
  -9   7   5      327.22      309.32     12.31 o 
  -8   7   5       33.23       38.99      4.50 o 
  -7   7   5      479.98      462.04     13.69 o 
  -6   7   5     1786.42     1807.08     30.73 o 
  -5   7   5      810.70      832.27     17.59 o 
  -4   7   5      115.76      120.41      5.09 o 
  -3   7   5       29.59       26.00      2.78 o 
  -2   7   5      522.07      510.95     12.54 o 
  -1   7   5      322.78      299.65      8.97 o 
   0   7   5      631.54      608.16     13.39 o 
   1   7   5        4.96        8.20      3.61 o 
   2   7   5       23.51       21.52      4.43 o 
   3   7   5      503.92      549.83     14.05 o 
   4   7   5     1758.02     1864.14     29.86 o 
   5   7   5     1022.62     1043.42     36.34 o 
   6   7   5      105.53       83.44     13.73 o 
   7   7   5        9.60        7.55     10.03 o 
  -9   8   5      290.06      282.44      8.90 o 
  -8   8   5      800.77      767.82     20.06 o 
  -7   8   5      347.13      326.44     12.33 o 
  -6   8   5      123.21      100.67      7.20 o 
  -5   8   5       19.69       13.65      4.17 o 
  -4   8   5      869.36      911.60     18.37 o 
  -3   8   5     1618.70     1687.15     32.64 o 
  -2   8   5      513.10      506.75     15.93 o 
  -1   8   5       48.58       45.42      4.95 o 
   0   8   5       46.94       38.83      4.81 o 
   1   8   5       43.48       44.47      5.90 o 
   2   8   5      708.07      718.98     59.57 o 
   3   8   5      371.43      371.74     19.97 o 
   4   8   5        0.83        4.11      5.30 o 
   5   8   5      149.21      130.85     10.36 o 
   6   8   5      457.35      558.83     28.34 o 
  -7   9   5      492.49      506.05     15.98 o 
  -6   9   5      631.76      611.36     51.52 o 
  -5   9   5      619.17      622.99     22.90 o 
  -4   9   5      220.80      228.33      9.30 o 
  -3   9   5        0.11        0.97      4.78 o 
  -2   9   5      627.52      642.98     24.69 o 
  -1   9   5     2325.03     2423.34     68.43 o 
   0   9   5      535.15      566.45     12.70 o 
   1   9   5      104.75       82.30      6.94 o 
   2   9   5       14.55       11.55      5.20 o 
   3   9   5      210.93      234.72     11.74 o 
   4   9   5      398.07      395.53     22.33 o 
  -5  10   5       36.87       35.08      9.52 o 
  -4  10   5      385.43      376.87     11.43 o 
  -3  10   5      504.66      538.06     36.34 o 
  -2  10   5      606.80      589.61     24.46 o 
  -1  10   5       51.06       47.66     10.05 o 
   0  10   5      178.84      171.11     15.17 o 
   1  10   5      168.84      160.41     15.39 o 
   2  10   5      121.43      102.70      7.32 o 
 -14   0   6      322.52      319.37     21.68 o 
 -13   0   6     1037.34     1069.51     37.88 o 
 -12   0   6     1368.59     1314.14     41.70 o 
 -11   0   6      339.31      334.56     19.35 o 
 -10   0   6       31.17       36.06      8.96 o 
  -9   0   6      100.61      112.61     11.06 o 
  -8   0   6     1664.22     1587.03     39.63 o 
  -7   0   6       22.46       20.98      4.70 o 
  -6   0   6      357.44      349.17      7.67 o 
  -5   0   6      124.73      123.11      4.65 o 
  -4   0   6     6891.01     6754.12     57.15 o 
  -3   0   6    12880.43    12660.33    120.84 o 
  -2   0   6     9492.06     9441.55    101.15 o 
  -1   0   6     2909.08     2855.81     45.15 o 
   0   0   6     1010.43     1035.48     13.30 o 
   1   0   6     5522.74     5458.93     48.94 o 
   2   0   6     4724.10     4830.11     49.26 o 
   3   0   6      315.19      313.56      8.78 o 
   4   0   6        6.38        5.77      3.05 o 
   5   0   6      181.48      147.39      7.01 o 
   6   0   6     1644.29     1595.02     27.33 o 
   7   0   6     1763.49     1696.26     29.10 o 
   8   0   6      895.17      952.41     20.16 o 
   9   0   6      247.89      244.15     10.15 o 
  10   0   6      125.01      114.74     15.45 o 
 -13   1   6       18.35       21.37      7.03 o 
 -12   1   6      288.50      302.39     13.76 o 
 -11   1   6     1736.55     1572.26     25.77 o 
 -10   1   6     2253.30     2306.98     32.77 o 
  -9   1   6      816.50      803.93     31.50 o 
  -8   1   6       22.04       29.76      3.29 o 
  -7   1   6       25.78       23.44      2.63 o 
  -6   1   6      543.17      511.86      6.81 o 
  -5   1   6     5670.46     5557.63     35.80 o 
  -4   1   6     4029.36     3922.95     24.95 o 
  -3   1   6      431.93      432.17      5.49 o 
  -2   1   6     2932.72     2901.66     19.55 o 
  -1   1   6     5628.12     5486.40     33.83 o 
   0   1   6     4294.61     4169.51     24.82 o 
   1   1   6     2314.69     2263.02     17.29 o 
   2   1   6      364.09      349.70      5.06 o 
   3   1   6      400.71      407.17      6.33 o 
   4   1   6      319.32      313.14      7.04 o 
   5   1   6      312.18      335.57      6.55 o 
   6   1   6      111.36      104.53      6.37 o 
   7   1   6        3.41        3.41      3.29 o 
   8   1   6      233.42      214.01      8.38 o 
   9   1   6      623.26      654.23     14.90 o 
  10   1   6      401.52      408.17     12.33 o 
 -13   2   6      614.62      634.89     16.51 o 
 -12   2   6      931.69      967.13     23.04 o 
 -11   2   6      555.66      505.03     13.45 o 
 -10   2   6        1.91        3.57      3.61 o 
  -9   2   6     1187.51     1196.19     19.77 o 
  -8   2   6      264.90      304.94     12.09 o 
  -7   2   6     1763.85     1752.15     24.17 o 
  -6   2   6      810.51      761.52     10.32 o 
  -5   2   6      509.75      518.09      7.96 o 
  -4   2   6     2545.93     2505.20     22.69 o 
  -3   2   6     1867.53     1792.72     13.36 o 
  -2   2   6     1094.12     1018.25      8.21 o 
  -1   2   6       11.41        6.07      1.40 o 
   0   2   6      212.53      200.13      3.78 o 
   1   2   6     3634.48     3624.72     27.23 o 
   2   2   6     5613.75     5548.53     37.52 o 
   3   2   6     2496.67     2515.52     23.40 o 
   4   2   6       99.16       99.67      4.42 o 
   5   2   6      502.89      503.53     10.87 o 
   6   2   6      279.43      285.21      8.75 o 
   7   2   6     1420.54     1430.37     22.41 o 
   8   2   6      986.42      994.18     18.47 o 
   9   2   6       11.04        4.81      4.27 o 
  10   2   6       44.61       48.80      6.14 o 
 -13   3   6        9.88        9.95      4.98 o 
 -12   3   6      306.05      319.09     11.11 o 
 -11   3   6     1137.11     1190.80     21.67 o 
 -10   3   6     1713.80     1613.96     28.22 o 
  -9   3   6     1534.72     1555.87     20.69 o 
  -8   3   6      730.61      723.66     12.30 o 
  -7   3   6      821.51      825.11     12.81 o 
  -6   3   6     5573.90     5579.75     48.56 o 
  -5   3   6     2952.13     2981.51     26.27 o 
  -4   3   6     1048.25     1052.72     11.69 o 
  -3   3   6      123.87      117.66      2.52 o 
  -2   3   6        6.51        7.08      1.41 o 
  -1   3   6     1322.99     1252.82     11.54 o 
   0   3   6     5905.61     5768.48     36.99 o 
   1   3   6     4401.43     4392.72     29.48 o 
   2   3   6        7.96        7.43      2.28 o 
   3   3   6      231.26      233.48      7.27 o 
   4   3   6      961.84      975.60     21.26 o 
   5   3   6      581.61      576.00     11.48 o 
   6   3   6      425.03      440.63     10.73 o 
   7   3   6        9.56       11.16      3.85 o 
   8   3   6      548.95      568.59     15.04 o 
   9   3   6      453.59      480.99     15.80 o 
 -13   4   6       60.78       49.02      6.00 o 
 -12   4   6      276.79      257.11     10.04 o 
 -11   4   6      300.92      286.49     10.01 o 
 -10   4   6       26.62       17.24      3.64 o 
  -9   4   6       32.63       31.79      4.48 o 
  -8   4   6     1077.52     1058.14     15.52 o 
  -7   4   6      230.63      234.33      6.62 o 
  -6   4   6      493.73      447.70      7.91 o 
  -5   4   6      256.08      282.85      5.88 o 
  -4   4   6     1128.06     1108.95     11.69 o 
  -3   4   6     3632.04     3510.75     30.11 o 
  -2   4   6     1296.59     1299.34     14.67 o 
  -1   4   6       87.98       69.71      3.61 o 
   0   4   6      193.34      188.79      8.56 o 
   1   4   6      320.63      307.10      9.44 o 
   2   4   6      340.10      323.46     13.89 o 
   3   4   6     1152.13     1127.17     32.42 o 
   4   4   6      454.62      473.03     13.19 o 
   5   4   6      482.21      459.20     15.92 o 
   6   4   6     1336.85     1355.93     42.07 o 
   7   4   6      319.73      337.48     23.56 o 
   8   4   6       26.79       30.00      6.61 o 
   9   4   6      105.89      114.64     18.87 o 
 -12   5   6       99.15       85.59     11.61 o 
 -11   5   6      214.83      203.17      7.35 o 
 -10   5   6      921.34      941.54     15.83 o 
  -9   5   6      806.03      790.50     25.68 o 
  -8   5   6       55.05       44.12      3.91 o 
  -7   5   6      721.04      706.14     11.44 o 
  -6   5   6     1335.78     1309.55     16.39 o 
  -5   5   6      728.44      721.73     12.89 o 
  -4   5   6     1083.91     1053.73     25.99 o 
  -3   5   6     1049.85     1126.61     16.28 o 
  -2   5   6      882.51      865.24     15.92 o 
  -1   5   6     2060.67     2044.06     30.30 o 
   0   5   6      795.14      793.58     15.57 o 
   1   5   6        4.02        4.87      3.59 o 
   2   5   6      420.06      406.37     16.06 o 
   3   5   6       65.91       60.25      6.11 o 
   4   5   6      857.96      883.45     28.79 o 
   5   5   6      922.41      977.29     24.55 o 
   6   5   6        1.67        0.05      9.67 o 
   7   5   6       21.88        6.26      8.65 o 
   8   5   6      134.90      154.96     16.85 o 
 -11   6   6       13.12        9.87      5.00 o 
 -10   6   6        1.15       -0.33      4.13 o 
  -9   6   6       27.01       28.16      4.92 o 
  -8   6   6      341.54      331.94      7.73 o 
  -7   6   6      917.45      930.09     13.14 o 
  -6   6   6      363.00      338.06      8.77 o 
  -5   6   6      500.05      447.92      9.82 o 
  -4   6   6      171.51      156.65      5.82 o 
  -3   6   6       82.37      101.31      4.34 o 
  -2   6   6      204.01      209.26      8.93 o 
  -1   6   6       22.24       16.83      3.85 o 
   0   6   6      334.21      314.58      9.84 o 
   1   6   6     1233.81     1232.84     32.28 o 
   2   6   6      843.75      876.95     21.71 o 
   3   6   6      416.74      454.84     21.02 o 
   4   6   6       72.40       60.78      8.66 o 
   5   6   6        7.40        5.47      8.68 o 
   6   6   6      242.75      215.71     18.39 o 
   7   6   6      515.03      489.97     27.18 o 
   8   6   6      417.99      457.77     19.64 o 
 -10   7   6       32.35       35.27      5.62 o 
  -9   7   6      135.84      136.30      9.96 o 
  -8   7   6       28.05       27.44      3.73 o 
  -7   7   6       34.96       39.09      7.44 o 
  -6   7   6      218.15      219.19      6.71 o 
  -5   7   6      589.11      579.80     11.24 o 
  -4   7   6       78.54       85.06      8.46 o 
  -3   7   6       19.14       19.52      3.96 o 
  -2   7   6       15.00        5.33      3.33 o 
  -1   7   6       11.35        7.32      3.53 o 
   0   7   6       37.17       44.74      5.24 o 
   1   7   6      236.23      225.75      9.40 o 
   2   7   6        3.87        7.04      4.26 o 
   3   7   6      130.68      125.69      8.30 o 
   4   7   6       40.07       45.79      8.57 o 
   5   7   6       77.10       82.79     10.49 o 
   6   7   6       11.81       12.75      9.41 o 
   7   7   6       74.89       78.24     15.14 o 
  -9   8   6       28.62       29.50      6.79 o 
  -8   8   6      295.97      246.84     11.92 o 
  -7   8   6       12.39        9.59      4.74 o 
  -6   8   6      105.72       99.79      7.77 o 
  -5   8   6       15.07       15.02      4.36 o 
  -4   8   6      176.38      170.45      5.35 o 
  -3   8   6      159.80      144.85     10.34 o 
  -2   8   6      320.47      299.30      9.54 o 
  -1   8   6       14.23        8.90      4.13 o 
   0   8   6       60.40       62.23      6.05 o 
   1   8   6        6.77        8.68      4.54 o 
   2   8   6      215.87      171.79      9.23 o 
   3   8   6      130.16      122.25      8.62 o 
   4   8   6        1.25        5.28      9.52 o 
   5   8   6       84.36       69.53     14.24 o 
  -7   9   6        3.66        0.34      4.97 o 
  -6   9   6       41.53       37.61      6.35 o 
  -5   9   6       40.12       44.78     10.78 o 
  -4   9   6       50.66       39.19      4.98 o 
  -3   9   6       98.43      114.57     10.00 o 
  -2   9   6        3.87        2.56      5.49 o 
  -1   9   6       60.53       61.68      6.10 o 
   0   9   6        3.72        2.83      4.29 o 
   1   9   6        0.06       -2.13      4.93 o 
   2   9   6        0.70        1.84      5.28 o 
   3   9   6        1.56       -3.24      5.45 o 
  -3  10   6        0.13        0.08      6.11 o 
  -2  10   6       88.64       89.19     10.20 o 
  -1  10   6       70.39       45.05     10.87 o 
   0  10   6       25.11       36.26     10.92 o 
 -13   1   7        6.60       16.70      7.06 o 
 -12   1   7        9.23        9.63      5.99 o 
 -11   1   7       66.42       49.89      9.25 o 
 -10   1   7        1.36       10.37      4.93 o 
  -9   1   7      384.83      354.29     10.56 o 
  -8   1   7       62.35       59.22      4.31 o 
  -7   1   7     1178.49     1179.43     16.58 o 
  -6   1   7      119.43      114.67      5.03 o 
  -5   1   7      242.19      255.61      5.92 o 
  -4   1   7      260.70      242.47      5.43 o 
  -3   1   7      180.55      182.77      4.06 o 
  -2   1   7        2.55        2.20      1.25 o 
  -1   1   7       57.67       64.42      2.47 o 
   0   1   7      596.42      581.04      6.92 o 
   1   1   7        1.89        2.06      1.37 o 
   2   1   7      142.53      159.19      4.03 o 
   3   1   7        2.86        2.27      1.84 o 
   4   1   7        6.89        9.28      2.02 o 
   5   1   7      207.51      196.14     10.45 o 
   6   1   7       11.76        8.19      3.44 o 
   7   1   7       72.32       56.46      5.31 o 
   8   1   7        5.02       -0.83      3.79 o 
   9   1   7       26.94       19.65      5.02 o 
 -13   2   7        5.89        3.94      6.55 o 
 -12   2   7       10.65        5.29      4.75 o 
 -11   2   7      133.83      145.46      8.41 o 
 -10   2   7        3.93        0.01      3.67 o 
  -9   2   7      278.07      302.95     11.29 o 
  -8   2   7       65.81       64.73      9.72 o 
  -7   2   7       86.34       79.06      4.58 o 
  -6   2   7     1281.05     1273.20     17.12 o 
  -5   2   7      337.38      332.18      7.04 o 
  -4   2   7      335.75      314.84      5.31 o 
  -3   2   7      559.99      562.11      6.72 o 
  -2   2   7       14.20        9.38      1.50 o 
  -1   2   7      770.04      771.41      9.01 o 
   0   2   7       15.01       13.47      2.06 o 
   1   2   7      113.39      116.06      3.78 o 
   2   2   7      497.62      487.50      8.03 o 
   3   2   7      356.55      353.64      8.83 o 
   4   2   7       15.95       14.31      3.70 o 
   5   2   7        6.70        8.11      3.35 o 
   6   2   7        1.49        0.82      3.49 o 
   7   2   7       12.85        7.53      5.98 o 
   8   2   7       41.54       44.02      5.65 o 
   9   2   7        9.83        9.05      4.66 o 
 -13   3   7       14.62        7.98      5.01 o 
 -12   3   7      118.20      122.79      8.14 o 
 -11   3   7      397.55      376.08     15.16 o 
 -10   3   7      683.55      678.79     13.27 o 
  -9   3   7      252.79      256.21      7.83 o 
  -8   3   7       49.43       51.72      5.24 o 
  -7   3   7     1426.38     1401.36     18.57 o 
  -6   3   7       13.69       14.21      2.75 o 
  -5   3   7     1787.22     1742.01     17.44 o 
  -4   3   7      320.98      332.10      6.33 o 
  -3   3   7       69.33       69.70      2.61 o 
  -2   3   7      748.70      769.57      9.91 o 
  -1   3   7      897.70      887.17      9.37 o 
   0   3   7      256.02      248.91      6.25 o 
   1   3   7      920.70      949.74     13.66 o 
   2   3   7        6.27        5.17      2.70 o 
   3   3   7      730.83      726.03     14.87 o 
   4   3   7       50.93       47.95      4.81 o 
   5   3   7       62.67       53.85      4.75 o 
   6   3   7      787.07      791.64     15.49 o 
   7   3   7      515.55      481.48     12.50 o 
   8   3   7       34.33       35.47      6.45 o 
   9   3   7      257.34      239.25     22.28 o 
 -12   4   7      297.27      287.35     10.95 o 
 -11   4   7        1.41        5.04      4.63 o 
 -10   4   7        0.56       -0.26      3.11 o 
  -9   4   7      115.83      117.21      8.86 o 
  -8   4   7      365.07      389.52     13.27 o 
  -7   4   7     1434.54     1387.37     18.35 o 
  -6   4   7      606.46      605.53     10.42 o 
  -5   4   7      467.43      453.48      7.71 o 
  -4   4   7      153.11      161.98      5.63 o 
  -3   4   7     1027.77     1002.59     14.20 o 
  -2   4   7      799.88      803.64     12.61 o 
  -1   4   7      327.06      316.65      8.24 o 
   0   4   7      242.07      220.49      7.10 o 
   1   4   7     1035.52     1028.17     20.40 o 
   2   4   7      470.71      471.45     12.99 o 
   3   4   7      143.30      136.23      9.59 o 
   4   4   7      421.53      425.57     16.37 o 
   5   4   7      194.36      203.44     16.29 o 
   6   4   7        1.11        2.76      4.35 o 
   7   4   7      429.46      442.49     13.98 o 
   8   4   7      167.01      171.99     12.17 o 
 -12   5   7       18.43       22.90      5.09 o 
 -11   5   7      127.67      135.15      8.97 o 
 -10   5   7      322.04      330.93      9.18 o 
  -9   5   7      103.13       93.55      5.36 o 
  -8   5   7       18.25       17.95      3.28 o 
  -7   5   7      180.55      192.02      6.16 o 
  -6   5   7       75.59       76.46      3.84 o 
  -5   5   7      274.76      278.74      8.13 o 
  -4   5   7     1908.39     1819.71     22.14 o 
  -3   5   7        5.13        2.76      2.31 o 
  -2   5   7      430.87      423.44     14.90 o 
  -1   5   7      427.59      437.15     11.56 o 
   0   5   7      586.81      626.44     18.82 o 
   1   5   7      152.27      170.37      8.02 o 
   2   5   7       85.52       99.95      8.43 o 
   3   5   7       20.65       28.59      5.39 o 
   4   5   7      612.32      638.24     16.82 o 
   5   5   7      410.89      389.64     16.09 o 
   6   5   7       40.10       31.85     10.45 o 
   7   5   7        2.37        8.73      9.18 o 
 -11   6   7      521.82      539.62     14.84 o 
 -10   6   7        1.13       -0.17      3.22 o 
  -9   6   7      435.98      456.63      9.89 o 
  -8   6   7     1227.60     1252.53     17.14 o 
  -7   6   7     1441.99     1421.96     21.87 o 
  -6   6   7      519.20      523.66     11.68 o 
  -5   6   7        7.72        7.56      3.16 o 
  -4   6   7      139.12      119.77      5.32 o 
  -3   6   7      774.46      777.73     12.33 o 
  -2   6   7      743.12      753.80     15.86 o 
  -1   6   7      445.13      435.45     17.09 o 
   0   6   7       96.41      103.06     17.11 o 
   1   6   7      316.94      329.27     11.06 o 
   2   6   7     1175.81     1233.50     29.62 o 
   3   6   7     1533.43     1544.82     34.62 o 
   4   6   7      211.59      220.54     19.86 o 
   5   6   7       25.70       23.93     10.45 o 
   6   6   7       73.48      102.67     15.36 o 
   7   6   7      185.61      181.98     19.80 o 
 -10   7   7      664.09      710.96     15.90 o 
  -9   7   7      685.52      731.13     14.39 o 
  -8   7   7      366.21      375.99     15.57 o 
  -7   7   7       11.23       10.91      3.58 o 
  -6   7   7      618.59      634.50     12.93 o 
  -5   7   7      315.01      312.77     11.52 o 
  -4   7   7       19.43       12.92      3.17 o 
  -3   7   7       75.64       76.74      6.11 o 
  -2   7   7       15.20       19.44      4.50 o 
  -1   7   7      409.20      441.93     18.05 o 
   0   7   7     1283.44     1328.05     41.79 o 
   1   7   7      652.37      700.67     16.77 o 
   2   7   7       45.43       63.76      8.30 o 
   3   7   7      181.20      166.46     18.10 o 
   4   7   7      579.03      577.70     51.04 o 
   5   7   7      674.19      714.42     24.47 o 
   6   7   7      212.69      217.54     20.11 o 
  -8   8   7      809.14      828.25     21.88 o 
  -7   8   7      759.36      737.15     19.55 o 
  -6   8   7      155.83      129.92      8.56 o 
  -5   8   7        2.66        1.82      3.01 o 
  -4   8   7       75.95       82.38      4.86 o 
  -3   8   7      318.66      323.86     10.64 o 
  -2   8   7      561.74      575.47     14.40 o 
  -1   8   7      399.97      378.27     12.03 o 
   0   8   7        5.86        2.05      4.52 o 
   1   8   7      330.32      335.80     12.19 o 
   2   8   7      373.56      423.25     17.90 o 
   3   8   7      410.63      449.39     28.73 o 
   4   8   7      302.70      319.73     22.52 o 
  -6   9   7      516.31      485.66     15.71 o 
  -5   9   7      537.19      535.52     25.53 o 
  -4   9   7      450.68      414.28     20.74 o 
  -3   9   7      102.23       97.49     13.60 o 
  -2   9   7        8.99        7.48      4.48 o 
  -1   9   7      837.49      908.66     28.55 o 
   0   9   7      899.89      957.28     24.46 o 
   1   9   7      352.83      353.76     12.74 o 
   2   9   7        9.77       -0.56      5.71 o 
 -13   0   8      699.56      771.20     33.34 o 
 -12   0   8      126.87      105.68     14.41 o 
 -11   0   8      472.29      453.07     23.53 o 
 -10   0   8      217.26      222.25     16.29 o 
  -9   0   8      124.58      123.79     12.81 o 
  -8   0   8     1756.52     1773.00     47.40 o 
  -7   0   8     1854.77     1882.01     26.82 o 
  -6   0   8     3126.32     3053.04     60.24 o 
  -5   0   8      815.52      802.21     15.16 o 
  -4   0   8     1420.16     1408.48     21.16 o 
  -3   0   8     6366.04     6302.92     69.58 o 
  -2   0   8     2540.03     2550.88     29.53 o 
  -1   0   8      430.69      419.00     10.13 o 
   0   0   8      142.86      137.97      8.75 o 
   1   0   8      396.46      373.89      9.68 o 
   2   0   8     1115.20     1089.84     20.73 o 
   3   0   8     1668.82     1668.84     32.18 o 
   4   0   8      451.60      470.96     12.72 o 
   5   0   8       51.93       38.00      4.89 o 
   6   0   8      350.16      346.51     11.82 o 
   7   0   8      949.64      948.91     19.50 o 
   8   0   8     1871.80     1917.54     52.12 o 
 -13   1   8      142.49      145.60     11.73 o 
 -12   1   8        0.28       -3.82      5.94 o 
 -11   1   8      284.33      258.09     18.51 o 
 -10   1   8     1244.87     1310.91     40.33 o 
  -8   1   8      204.09      199.27      9.74 o 
  -7   1   8        3.61        3.46      3.04 o 
  -6   1   8     1073.20     1090.69     16.32 o 
  -5   1   8     6383.61     6492.09     50.86 o 
  -4   1   8     5387.90     5375.74     43.06 o 
  -3   1   8     1682.00     1652.96     16.01 o 
  -2   1   8       54.94       58.09      3.73 o 
  -1   1   8      372.85      359.61      6.16 o 
   0   1   8      333.20      326.07      7.05 o 
   1   1   8      980.93      976.41     12.39 o 
   2   1   8      642.52      631.98      9.43 o 
   3   1   8       59.56       53.60      3.78 o 
   4   1   8      408.53      405.29     10.40 o 
   5   1   8      854.15      913.80     21.42 o 
   6   1   8      674.72      660.98     14.34 o 
   7   1   8      140.45      129.87      7.25 o 
   8   1   8        2.27        3.22      4.28 o 
 -13   2   8       27.67       10.61     10.12 o 
 -12   2   8      956.24      990.87     25.89 o 
 -11   2   8      804.85      803.09     22.28 o 
 -10   2   8      346.67      332.73     19.29 o 
  -9   2   8      127.58      147.00      9.27 o 
  -8   2   8      728.92      705.43     14.82 o 
  -7   2   8     1612.74     1567.53     20.80 o 
  -6   2   8     1190.31     1201.37     15.49 o 
  -5   2   8       21.61       16.18      3.08 o 
  -4   2   8      326.65      327.06      8.19 o 
  -3   2   8      636.30      647.71      8.73 o 
  -2   2   8     1493.18     1491.80     14.97 o 
  -1   2   8      254.41      253.27      5.52 o 
   0   2   8       24.84       28.40      3.20 o 
   1   2   8      349.64      367.31      7.30 o 
   2   2   8     2961.95     2917.21     36.80 o 
   3   2   8     2115.70     2121.46     28.46 o 
   4   2   8      620.76      604.07     13.01 o 
   5   2   8       16.00       22.95      4.32 o 
   6   2   8      211.93      199.04      8.49 o 
   7   2   8      689.60      677.86     15.40 o 
   8   2   8      287.40      284.83     10.63 o 
 -12   3   8        0.50        4.23      4.87 o 
 -11   3   8      265.97      263.22     10.58 o 
 -10   3   8     1255.51     1292.66     51.21 o 
  -9   3   8     2003.17     2012.98     25.70 o 
  -8   3   8      618.22      606.21     11.83 o 
  -7   3   8      261.40      260.31      7.45 o 
  -6   3   8     2112.54     2088.12     24.56 o 
  -5   3   8     1530.47     1507.55     16.06 o 
  -4   3   8     3657.20     3622.68     28.94 o 
  -3   3   8     1210.70     1240.18     14.38 o 
  -2   3   8      309.35      297.39      7.05 o 
  -1   3   8      322.20      340.05      6.74 o 
   0   3   8     2117.38     2111.10     25.58 o 
   1   3   8     1710.64     1773.98     21.98 o 
   2   3   8      327.04      334.38      8.16 o 
   3   3   8        0.74        4.98      2.86 o 
   4   3   8      940.02      983.64     17.18 o 
   5   3   8      794.86      775.28     15.57 o 
   6   3   8      351.80      347.93     10.80 o 
   7   3   8      117.40      115.98      9.42 o 
   8   3   8        8.96       12.50      6.06 o 
 -12   4   8      193.94      180.89     12.44 o 
 -11   4   8      213.47      218.43      8.72 o 
 -10   4   8        8.21       10.99      3.75 o 
  -9   4   8       66.00       67.36      5.19 o 
  -8   4   8      257.17      261.78      7.81 o 
  -7   4   8      727.06      727.29     13.55 o 
  -6   4   8       73.38       70.56      4.16 o 
  -5   4   8       82.54       71.69      3.49 o 
  -4   4   8       59.93       67.39      4.39 o 
  -3   4   8     1087.77     1072.37     21.46 o 
  -2   4   8      490.02      489.63     14.55 o 
  -1   4   8     1112.77     1111.41     18.63 o 
   0   4   8       31.55       26.82      4.72 o 
   1   4   8      814.31      821.87     18.02 o 
   2   4   8      231.28      232.71     10.08 o 
   3   4   8      467.56      496.25     31.31 o 
   4   4   8      248.75      263.51     14.21 o 
   5   4   8      116.69      100.22      7.10 o 
   6   4   8      176.24      173.96      9.57 o 
   7   4   8      270.41      260.37     11.88 o 
 -11   5   8      720.71      753.21     14.79 o 
 -10   5   8      394.95      393.44     10.21 o 
  -9   5   8       87.99       80.12      6.33 o 
  -8   5   8      422.95      440.88     12.02 o 
  -7   5   8        1.97        1.36      2.57 o 
  -6   5   8      621.87      640.56     13.52 o 
  -5   5   8     1461.96     1428.21     19.66 o 
  -4   5   8      617.51      581.38     11.17 o 
  -3   5   8     1038.81     1048.79     15.65 o 
  -2   5   8      156.10      143.96     10.55 o 
  -1   5   8      347.84      337.94     15.04 o 
   0   5   8     1864.86     1829.62     37.15 o 
   1   5   8      528.62      527.68     17.06 o 
   2   5   8       15.70       23.80      5.83 o 
   3   5   8       39.39       25.70      5.94 o 
   4   5   8       41.14       28.04      7.62 o 
   5   5   8      168.61      185.66     17.97 o 
   6   5   8      291.01      298.33     21.79 o 
 -10   6   8       17.66       10.64      3.85 o 
  -9   6   8        5.22        4.98      3.31 o 
  -8   6   8      127.66      127.34      5.31 o 
  -7   6   8      151.38      136.07      6.95 o 
  -6   6   8      238.65      224.58      8.22 o 
  -5   6   8        0.24        3.19      3.19 o 
  -4   6   8        1.25        4.33      2.92 o 
  -3   6   8       53.77       57.05      4.37 o 
  -2   6   8      904.65      977.83     19.46 o 
  -1   6   8      139.61      139.75      8.01 o 
   0   6   8      106.63      109.66     10.96 o 
   1   6   8      386.00      373.48     16.16 o 
   2   6   8      734.66      741.17     46.63 o 
   3   6   8      423.47      428.98     18.32 o 
   4   6   8      125.05       92.73     11.05 o 
   5   6   8       76.04       69.31     13.93 o 
   6   6   8       48.57       31.26     12.92 o 
  -9   7   8      334.34      351.09     10.44 o 
  -8   7   8        0.91       -2.38      3.90 o 
  -7   7   8       31.57       39.59      5.50 o 
  -6   7   8       20.37       22.87      3.93 o 
  -5   7   8       43.61       49.86      4.62 o 
  -4   7   8      173.68      179.41     10.55 o 
  -3   7   8       95.67       93.70      5.23 o 
  -2   7   8        1.30        2.42      4.31 o 
  -1   7   8      150.06      150.06     10.40 o 
   0   7   8       94.05       97.42      7.80 o 
   1   7   8       61.89       52.64      8.72 o 
   2   7   8       40.03       33.56     11.95 o 
   3   7   8       31.05       32.81      9.17 o 
   4   7   8       34.21       36.17      9.46 o 
  -7   8   8      250.05      253.02      8.33 o 
  -6   8   8       12.12       13.28      3.78 o 
  -5   8   8      104.79       97.76      6.48 o 
  -4   8   8       87.77       80.39      5.32 o 
  -3   8   8        6.64        3.66      4.48 o 
  -2   8   8       57.59       56.80      6.56 o 
  -1   8   8      214.53      196.74      9.95 o 
   0   8   8        9.42       16.29      5.63 o 
   1   8   8       93.99       68.69     12.78 o 
   2   8   8      126.99      110.93     15.67 o 
   3   8   8        9.62       13.60      8.38 o 
  -4   9   8        4.25        4.27      3.73 o 
  -3   9   8        0.61        2.51      4.79 o 
  -2   9   8        0.37       -0.34      4.87 o 
  -1   9   8       11.16        8.69      5.60 o 
   0   9   8        1.61        8.40      9.63 o 
 -13   1   9       83.41       62.12     13.28 o 
 -12   1   9       21.80       25.58     10.48 o 
 -11   1   9       99.81      118.71     14.77 o 
 -10   1   9       55.47       56.67     10.90 o 
  -9   1   9       62.12       56.03     10.84 o 
  -8   1   9       39.55       43.86      5.28 o 
  -7   1   9       15.43       13.47      3.43 o 
  -6   1   9      422.86      413.62      9.49 o 
  -5   1   9     1443.83     1413.58     19.29 o 
  -4   1   9       24.97       20.02      3.43 o 
  -3   1   9        8.49        4.71      2.45 o 
  -2   1   9      212.69      203.46      6.11 o 
  -1   1   9      949.32      966.82     15.12 o 
   0   1   9      152.72      146.60      4.89 o 
   1   1   9      762.13      762.59     11.01 o 
   2   1   9        0.48        3.53      2.14 o 
   3   1   9       64.79       64.14      5.18 o 
   4   1   9        5.06        5.59      3.49 o 
   5   1   9        8.34       14.34      4.05 o 
   6   1   9       23.54       17.60      4.41 o 
   7   1   9       70.75       65.79      6.98 o 
 -12   2   9        1.07       -1.60      5.91 o 
 -11   2   9      194.69      184.57     11.93 o 
 -10   2   9      240.27      255.64     18.42 o 
  -9   2   9       10.90        7.25      6.36 o 
  -8   2   9      366.91      347.47     14.22 o 
  -7   2   9       13.15       12.24      3.53 o 
  -6   2   9        1.61       -0.14      2.80 o 
  -5   2   9       32.65       35.33      5.85 o 
  -4   2   9       26.47       34.68      3.48 o 
  -3   2   9       76.12       74.78      4.70 o 
  -2   2   9      236.61      228.32      7.10 o 
  -1   2   9       13.22       10.84      3.13 o 
   0   2   9      122.87      124.56      5.69 o 
   1   2   9      364.46      335.08      8.68 o 
   2   2   9        4.22        3.26      3.09 o 
   3   2   9      237.99      209.95      8.12 o 
   4   2   9       20.91       27.27      5.77 o 
   5   2   9        0.70       -1.26      3.84 o 
   6   2   9      132.44      125.56      7.55 o 
   7   2   9        0.57        3.47      4.56 o 
 -12   3   9      197.80      217.52     13.03 o 
 -11   3   9        3.71        1.86      5.69 o 
 -10   3   9      180.81      170.31      9.19 o 
  -9   3   9     1109.65     1100.37     20.45 o 
  -8   3   9      172.17      170.66      7.94 o 
  -7   3   9       22.44       19.47      3.51 o 
  -6   3   9        0.63        1.35      2.72 o 
  -5   3   9       16.02       14.79      2.77 o 
  -4   3   9      515.61      485.63      8.66 o 
  -3   3   9      206.85      209.65      9.22 o 
  -2   3   9      260.89      232.02      7.44 o 
  -1   3   9      767.15      756.52     13.48 o 
   0   3   9        5.05        6.06      3.08 o 
   1   3   9      362.52      367.03      9.15 o 
   2   3   9     1241.83     1180.07     17.84 o 
   3   3   9       18.28       16.08      3.84 o 
   4   3   9      125.73      111.98      6.70 o 
   5   3   9      214.02      184.30      8.42 o 
   6   3   9       91.50       83.53      8.18 o 
   7   3   9        1.62        5.87      5.67 o 
 -11   4   9      270.59      264.23      9.51 o 
 -10   4   9      311.70      299.98      9.37 o 
  -9   4   9       31.47       27.70      4.25 o 
  -8   4   9       67.59       66.64      5.01 o 
  -7   4   9      227.19      213.65      6.55 o 
  -6   4   9      482.49      475.35      8.89 o 
  -5   4   9      302.18      309.62      8.59 o 
  -4   4   9      163.62      160.03     12.13 o 
  -3   4   9     1231.97     1278.53     18.92 o 
  -2   4   9      566.55      585.61     11.80 o 
  -1   4   9      461.41      438.01     12.58 o 
   0   4   9      285.78      280.11     11.28 o 
   1   4   9       77.72       67.82      5.32 o 
   2   4   9      103.13      107.01      7.11 o 
   3   4   9      271.88      270.94      9.52 o 
   4   4   9      226.31      210.73     16.09 o 
   5   4   9        0.43       -4.48      4.48 o 
   6   4   9        1.55        1.79      5.22 o 
 -11   5   9        0.78       -0.31      3.86 o 
 -10   5   9      124.79      117.37      6.63 o 
  -9   5   9       61.92       65.74      5.19 o 
  -8   5   9       50.00       49.06      4.55 o 
  -7   5   9       31.25       33.12      3.33 o 
  -6   5   9      188.57      174.99      7.10 o 
  -5   5   9      483.64      527.76     11.48 o 
  -4   5   9      906.38      933.44     15.46 o 
  -3   5   9      157.62      162.73     12.74 o 
  -2   5   9       31.20       20.71      4.29 o 
  -1   5   9        7.42        6.37      4.22 o 
   0   5   9      550.51      502.69     18.65 o 
   1   5   9      200.61      184.98     14.38 o 
   2   5   9        9.52        9.73      5.18 o 
   3   5   9       36.28       28.79      8.22 o 
   4   5   9       90.22      109.03     11.98 o 
   5   5   9      136.06      151.76     17.61 o 
 -10   6   9       29.53       21.01      4.34 o 
  -9   6   9       91.27       87.09      5.14 o 
  -8   6   9      302.00      269.13     10.30 o 
  -7   6   9     1382.91     1385.80     21.01 o 
  -6   6   9      402.46      399.25     10.34 o 
  -5   6   9       23.36       24.51      4.24 o 
  -4   6   9       25.97       22.74      4.04 o 
  -3   6   9      287.77      294.48      8.49 o 
  -2   6   9     1081.05     1098.90     20.10 o 
  -1   6   9     1621.91     1596.35     35.67 o 
   0   6   9      448.27      441.43     18.11 o 
   1   6   9       44.28       35.77      8.23 o 
   2   6   9      224.73      211.34     14.26 o 
   3   6   9      335.58      306.08     19.53 o 
   4   6   9       77.21       66.09     13.42 o 
  -8   7   9      407.96      393.35     11.86 o 
  -7   7   9       13.96       10.98      4.62 o 
  -6   7   9        5.36        2.40      3.74 o 
  -5   7   9      267.04      261.02     12.49 o 
  -4   7   9      332.26      362.58      9.69 o 
  -3   7   9      187.94      207.09      8.59 o 
  -2   7   9        0.14       -0.09      4.48 o 
  -1   7   9      157.32      166.35     12.72 o 
   0   7   9      645.81      651.05     22.36 o 
   1   7   9      591.65      573.35     32.20 o 
   2   7   9      279.93      276.99     26.51 o 
   3   7   9        6.59       14.83      8.30 o 
  -6   8   9      408.46      407.75     10.72 o 
  -5   8   9      182.72      186.34     10.17 o 
  -4   8   9        5.56        4.31      3.91 o 
  -3   8   9      420.79      422.82     22.47 o 
  -2   8   9      821.61      851.87     19.92 o 
  -1   8   9      500.63      506.10     28.73 o 
   0   8   9       46.66       48.65      9.77 o 
   1   8   9       35.39       35.46      9.87 o 
  -7   0  10     1471.48     1635.30     43.25 o 
  -6   0  10     3220.20     3400.10     73.19 o 
  -5   0  10      150.34      158.05      7.59 o 
  -4   0  10        0.84        1.98      3.35 o 
  -3   0  10       13.13        8.81      3.74 o 
  -2   0  10     1757.64     1780.05     26.92 o 
  -1   0  10     1784.60     1861.74     27.76 o 
   0   0  10      749.13      735.19     15.42 o 
   1   0  10      168.02      179.44      8.67 o 
   2   0  10      838.18      837.22     18.66 o 
   3   0  10      794.09      802.79     22.28 o 
   4   0  10      765.89      778.94     17.62 o 
   5   0  10      356.07      374.51     13.86 o 
   6   0  10        9.26        3.62      8.85 o 
 -12   1  10       29.89       38.47     12.24 o 
 -11   1  10       44.97       40.02     11.23 o 
 -10   1  10     1286.93     1248.43     42.10 o 
  -9   1  10     2136.40     2263.59     60.41 o 
  -8   1  10      848.25      926.12     22.76 o 
  -7   1  10       76.89       81.73     10.43 o 
  -6   1  10        1.08        3.15      3.09 o 
  -5   1  10      438.56      469.62     10.67 o 
  -4   1  10     1505.71     1570.83     21.49 o 
  -3   1  10     1587.77     1618.28     19.80 o 
  -2   1  10       24.65       22.90      3.50 o 
  -1   1  10      279.26      265.89      7.45 o 
   0   1  10      542.44      571.39     11.83 o 
   1   1  10     1470.80     1516.85     21.22 o 
   2   1  10     1508.45     1517.00     27.95 o 
   3   1  10      215.05      209.86     15.72 o 
   4   1  10       46.50       49.03      5.31 o 
   5   1  10      281.65      283.69      9.96 o 
   6   1  10      154.23      151.42      7.96 o 
 -12   2  10      509.33      539.66     26.96 o 
 -11   2  10     1787.50     1851.72     54.26 o 
 -10   2  10     1068.65     1048.70     37.77 o 
  -9   2  10       88.77       89.54      7.30 o 
  -8   2  10      351.44      363.65     10.32 o 
  -7   2  10      413.98      430.14     10.90 o 
  -6   2  10       45.56       59.89      5.26 o 
  -5   2  10      785.57      761.06     18.63 o 
  -4   2  10       76.94       80.06      6.29 o 
  -3   2  10     1215.81     1220.84     18.40 o 
  -2   2  10      823.87      807.24     14.27 o 
  -1   2  10      348.82      358.78      9.66 o 
   0   2  10      159.04      164.05     11.71 o 
   1   2  10       69.66       70.57      5.24 o 
   2   2  10      759.73      724.21     13.95 o 
   3   2  10     1923.33     1845.36     27.75 o 
   4   2  10      686.50      680.04     21.84 o 
   5   2  10       38.56       26.84      5.18 o 
   6   2  10        3.53       -0.61      4.39 o 
 -11   3  10      137.14      147.53     11.26 o 
 -10   3  10      508.41      518.63     14.46 o 
  -9   3  10     1545.82     1584.07     23.33 o 
  -8   3  10     1498.67     1479.80     21.74 o 
  -7   3  10      453.33      474.71     12.52 o 
  -6   3  10      339.83      341.90      8.31 o 
  -5   3  10      940.00      985.04     18.80 o 
  -4   3  10     1186.52     1238.28     15.68 o 
  -3   3  10      535.99      542.58     11.97 o 
  -2   3  10      646.39      607.01     14.38 o 
  -1   3  10       28.30       25.31      5.50 o 
   0   3  10     1448.63     1354.71     23.28 o 
   1   3  10     1658.24     1639.05     22.86 o 
   2   3  10      736.42      729.55     17.04 o 
   3   3  10      160.71      160.18      7.96 o 
   4   3  10       18.04       21.47      5.84 o 
   5   3  10      112.35      107.56     11.49 o 
 -11   4  10      147.64      142.07     11.92 o 
 -10   4  10       46.29       37.88      5.95 o 
  -9   4  10        3.88        5.25      4.26 o 
  -8   4  10        1.79       -3.14      3.14 o 
  -7   4  10      372.25      375.56     11.53 o 
  -6   4  10     1115.59     1138.39     16.54 o 
  -5   4  10      215.95      228.59     12.04 o 
  -4   4  10       25.07       16.02      4.39 o 
  -3   4  10      102.50      109.07      6.23 o 
  -2   4  10      323.99      334.24      9.53 o 
  -1   4  10      680.57      667.03     13.46 o 
   0   4  10       19.96       13.48      4.40 o 
   1   4  10      227.77      205.51      9.92 o 
   2   4  10       56.51       53.49      7.48 o 
   3   4  10      101.49       94.49      7.15 o 
   4   4  10      233.62      236.29     17.44 o 
   5   4  10       52.11       47.78      8.10 o 
 -10   5  10      182.60      176.03      8.76 o 
  -9   5  10       98.63       87.42      6.46 o 
  -8   5  10      806.33      841.84     18.32 o 
  -7   5  10      181.33      184.33      9.22 o 
  -6   5  10        3.22        0.10      4.11 o 
  -5   5  10      759.66      731.45     16.70 o 
  -4   5  10     1408.39     1410.30     24.40 o 
  -3   5  10      657.16      657.82     15.34 o 
  -2   5  10       11.88       12.55      4.29 o 
  -1   5  10       61.60       51.01      5.50 o 
   0   5  10      535.85      551.35     12.20 o 
   1   5  10      300.80      293.95      9.19 o 
   2   5  10      113.72      116.74     12.72 o 
   3   5  10       63.87       62.55     21.99 o 
   4   5  10       22.74       29.16      6.21 o 
  -9   6  10      258.23      234.62      9.42 o 
  -8   6  10       18.04       17.15      4.84 o 
  -7   6  10      186.57      197.31      8.47 o 
  -6   6  10      227.76      209.63      8.42 o 
  -5   6  10      104.55       92.65      7.27 o 
  -4   6  10       14.73        7.26      4.49 o 
  -3   6  10      200.83      175.06      8.60 o 
  -2   6  10      341.14      360.85     11.15 o 
  -1   6  10      210.96      232.45     27.06 o 
   0   6  10       37.95       24.59     11.01 o 
   1   6  10       66.71       46.61      9.32 o 
   2   6  10      103.25       81.06     22.72 o 
   3   6  10       86.37       78.82      9.42 o 
  -7   7  10       40.28       40.72      5.40 o 
  -6   7  10       16.04       10.89      4.44 o 
  -5   7  10      215.87      207.15      9.31 o 
  -4   7  10       87.60       83.86      7.15 o 
  -3   7  10      114.08      106.13      7.43 o 
  -2   7  10       24.18        4.03      7.25 o 
  -1   7  10       38.97       32.33      8.90 o 
   0   7  10       24.76       13.13      8.41 o 
   1   7  10       41.46       35.86      9.59 o 
 -11   1  11       69.98      112.19     16.32 o 
  -8   1  11       11.50        2.08      7.11 o 
  -7   1  11       18.24       11.17      4.80 o 
  -6   1  11        2.80        3.59      4.16 o 
  -5   1  11       42.65       38.41      4.78 o 
  -4   1  11       40.30       39.17      4.68 o 
  -3   1  11      539.00      532.25     11.92 o 
  -2   1  11      329.99      313.01      8.47 o 
  -1   1  11        9.42        9.89      3.74 o 
   0   1  11       13.79        9.96      3.76 o 
   1   1  11       17.86       11.86      6.31 o 
   2   1  11      100.93       93.65     10.03 o 
   3   1  11        0.59       -1.35      4.22 o 
   4   1  11      100.69       92.91      6.88 o 
   5   1  11       54.10       38.79      9.11 o 
 -11   2  11       62.14       45.33     12.83 o 
 -10   2  11       57.17       77.59     14.46 o 
  -9   2  11       97.20       94.95      7.08 o 
  -8   2  11      219.12      224.22     10.37 o 
  -7   2  11       10.45       22.13      5.18 o 
  -6   2  11        3.87        1.82      4.27 o 
  -5   2  11       45.68       35.76      5.59 o 
  -4   2  11      252.07      241.31     10.63 o 
  -3   2  11       28.84       26.66      4.43 o 
  -2   2  11      150.07      142.29      6.94 o 
  -1   2  11        3.40       -1.99      3.34 o 
   0   2  11       37.70       38.35      4.72 o 
   1   2  11        2.06       -3.49      3.49 o 
   2   2  11       33.90       25.18      5.22 o 
   3   2  11       72.64       69.76      6.51 o 
   4   2  11       29.31       28.47      5.27 o 
 -10   3  11       14.62       10.93      4.69 o 
  -9   3  11      142.70      137.51     15.18 o 
  -8   3  11      257.24      273.26      9.26 o 
  -7   3  11       48.05       48.40      5.01 o 
  -6   3  11        6.04        9.40      3.32 o 
  -5   3  11       15.07       14.07      3.17 o 
  -4   3  11      262.94      268.72     10.45 o 
  -3   3  11      384.07      399.16     12.38 o 
  -2   3  11       70.87       68.59      6.52 o 
  -1   3  11        1.83       -1.76      4.11 o 
   0   3  11      183.02      192.04      9.25 o 
   1   3  11      421.90      405.41     14.30 o 
   2   3  11       75.39       56.44      6.44 o 
   3   3  11        4.88        3.94      5.33 o 
   4   3  11        0.31       -1.55      5.62 o 
 -10   4  11      130.63      137.03      7.75 o 
  -9   4  11        6.44        4.29      4.16 o 
  -8   4  11       94.05      102.53      6.25 o 
  -7   4  11      251.17      246.55      7.90 o 
  -6   4  11      467.89      468.59     14.12 o 
  -5   4  11      440.44      451.43     13.68 o 
  -4   4  11      288.29      282.65      9.54 o 
  -3   4  11        7.62        8.48      4.34 o 
  -2   4  11      346.83      363.71     17.22 o 
  -1   4  11      413.50      387.21     12.34 o 
   0   4  11       18.50        6.75      4.71 o 
   1   4  11       32.93       20.52      5.33 o 
   2   4  11       23.59       19.91      5.35 o 
   3   4  11      164.83      158.67     39.92 o 
  -9   5  11      300.63      299.31     10.95 o 
  -8   5  11       61.12       64.55      7.45 o 
  -7   5  11       69.74       66.35      8.00 o 
  -6   5  11       51.77       49.12      6.48 o 
  -5   5  11      115.26      104.01      7.92 o 
  -4   5  11      503.68      532.23     14.79 o 
  -3   5  11      327.70      337.56     11.93 o 
  -2   5  11      124.71      102.88      7.59 o 
  -1   5  11       19.61       16.25      4.66 o 
   0   5  11        7.97       13.16      6.08 o 
   1   5  11        5.10        2.95      4.74 o 
   2   5  11      137.09      139.75      8.85 o 
  -7   6  11      919.97      930.84     34.21 o 
  -6   6  11      679.28      659.61     22.75 o 
  -5   6  11      567.30      577.04     19.29 o 
  -4   6  11       36.35       33.50      6.03 o 
  -3   6  11       32.54       39.95      6.21 o 
  -2   6  11       70.31       62.28      8.16 o 
  -1   6  11      464.12      460.22     18.35 o 
   0   6  11      487.09      486.64     21.01 o 
   1   6  11        1.26       -7.50      9.44 o 
  -6   0  12     1145.63     1213.04     38.56 o 
  -5   0  12     2207.91     2407.80     59.96 o 
  -4   0  12      517.37      535.36     26.14 o 
  -3   0  12       44.94       47.70      5.94 o 
  -2   0  12     1460.72     1498.13     25.62 o 
  -1   0  12      396.07      406.46     12.19 o 
   0   0  12      278.20      276.48     11.41 o 
   1   0  12      418.21      394.43     13.16 o 
   2   0  12       11.14        7.86      4.83 o 
   3   0  12      590.79      597.36     27.24 o 
  -8   1  12      439.97      449.45     23.73 o 
  -7   1  12      153.83      163.93     11.32 o 
  -6   1  12        5.72       13.34      5.12 o 
  -5   1  12      166.70      163.03     13.14 o 
  -4   1  12     1149.36     1258.84     20.31 o 
  -3   1  12     2514.09     2670.72     33.23 o 
  -2   1  12      708.20      740.63     14.98 o 
  -1   1  12        2.79       -0.75      3.94 o 
   0   1  12      105.09      101.94      6.51 o 
   1   1  12      237.62      230.15      9.37 o 
   2   1  12      266.48      257.62     22.42 o 
   3   1  12      254.41      276.03     10.99 o 
 -10   2  12      762.78      752.50     34.26 o 
  -9   2  12      694.05      767.47     31.12 o 
  -8   2  12       10.11        6.40      5.29 o 
  -7   2  12      459.39      489.83     17.38 o 
  -6   2  12      263.77      288.47     11.68 o 
  -5   2  12       49.93       44.00      6.41 o 
  -4   2  12      217.31      240.93     10.73 o 
  -3   2  12        3.55       -1.29      4.49 o 
  -2   2  12      361.71      374.75     16.81 o 
  -1   2  12     1420.23     1484.97     52.92 o 
   0   2  12      690.48      717.83     18.17 o 
   1   2  12        2.15        2.14      4.32 o 
   2   2  12       32.70       22.26      5.24 o 
   3   2  12       13.53       10.50      4.89 o 
  -9   3  12      528.76      530.07     13.35 o 
  -8   3  12      766.70      846.40     16.54 o 
  -7   3  12      421.95      463.40     13.18 o 
  -6   3  12        8.81        9.81      3.68 o 
  -5   3  12      469.63      487.84     10.15 o 
  -4   3  12      984.89      977.25     21.20 o 
  -3   3  12      570.13      578.79     18.39 o 
  -2   3  12      866.87      878.13     34.97 o 
  -1   3  12      276.59      271.86     11.13 o 
   0   3  12       78.12       71.40     12.27 o 
   1   3  12      562.48      561.47     22.28 o 
   2   3  12      738.42      690.93     49.48 o 
  -8   4  12       29.99       26.88      4.43 o 
  -7   4  12       25.96       20.31      6.18 o 
  -6   4  12      286.36      307.74     15.66 o 
  -5   4  12      720.47      748.57     16.23 o 
  -4   4  12       16.99       22.97      5.81 o 
  -3   4  12       37.97       26.97      6.01 o 
  -2   4  12       49.16       38.00      6.29 o 
  -1   4  12       67.53       58.37      9.52 o 
   0   4  12       22.94       26.50      6.10 o 
   1   4  12      154.35      151.50     12.38 o 
  -7   5  12      155.74      151.39     10.24 o 
  -6   5  12        6.14       11.32      5.66 o 
  -5   5  12      240.51      236.38     11.36 o 
  -4   5  12      605.57      628.45     17.02 o 
  -3   5  12      347.40      351.80     13.11 o 
  -2   5  12      121.55      107.64      7.65 o 
  -1   5  12       64.18       65.45     15.16 o 
   0   5  12       36.57       18.06      6.75 o 
  -7   1  13      165.72      207.06     18.00 o 
  -6   1  13       31.12       30.25      7.69 o 
  -5   1  13        3.00        7.28      5.18 o 
  -4   1  13        2.10        6.14      4.69 o 
  -3   1  13       20.37       17.15      4.93 o 
  -2   1  13       17.16       14.48      4.81 o 
  -1   1  13        6.03        5.57      4.38 o 
   0   1  13       11.09       13.07      5.18 o 
   1   1  13       34.20       39.13      5.96 o 
  -8   2  13        1.82        2.07      6.91 o 
  -7   2  13        0.30        9.08      5.90 o 
  -6   2  13        2.57       -5.41      5.41 o 
  -5   2  13       13.20        8.55      5.60 o 
  -4   2  13       93.69       94.67      8.43 o 
  -3   2  13        0.79       -5.01      5.01 o 
  -2   2  13      276.30      282.26     11.93 o 
  -1   2  13        4.36        2.35      5.50 o 
   0   2  13        1.49       -1.71      4.50 o 
  -7   3  13      277.97      297.36     14.38 o 
  -6   3  13       18.63       20.06      6.34 o 
  -5   3  13        1.23        4.51      5.54 o 
  -4   3  13       27.27       26.56      6.52 o 
  -3   3  13      275.74      263.43     13.64 o 
  -2   3  13       81.75       81.20      8.13 o 
  -1   3  13        7.82        7.08      6.61 o 
  -5   4  13      121.71       96.14      9.15 o 
  -4   4  13       63.31       49.29      9.20 o 
  -3   4  13        0.04        5.17      5.61 o 
  -2   4  13       88.06       82.82     12.02 o 
  -5   0  14      506.22      538.81     27.77 o 
  -4   0  14      731.25      799.59     33.05 o 
  -3   0  14      220.45      198.35     18.51 o 
  -5   1  14        7.03        4.89     10.42 o 
  -4   1  14      174.10      210.63     17.55 o 
                                                 
